# Supplementary material for: Impact of COVID-19 Vaccination in Thailand: Averted Deaths and Severe Infections Across Age Groups
Source: Trop Med Infect Dis. 2024 Nov 22;9(12):286. doi: 10.3390/tropicalmed9120286 (PMC11679040; doi:10.3390/tropicalmed9120286)
Supplement: Supplementary file 1 [file tropicalmed-09-00286-s001.zip]

Archive with 4 entries (4 files):
- Model_Output.xlsx
- Mortality_Data.xlsx
- tropicalmed-3238058-supplementary_CM22Nov24.pdf
- Vaccination_Data.xlsx
