# Supplementary material for: Impact of COVID-19 Vaccination in Thailand: Averted Deaths and Severe Infections Across Age Groups
Source: Trop Med Infect Dis. 2024 Nov 22;9(12):286. doi: 10.3390/tropicalmed9120286 (PMC11679040; doi:10.3390/tropicalmed9120286)
Supplement: Supplementary file 1 [file tropicalmed-09-00286-s001.zip › Model_Output.xlsx]

## Sheet: compartment_averages
Date	S	E	IMild	ICase	IICU	IHospital	IRec	R	D	N	hospitalisations	hospital_demand	hospital_occupancy	ICU_demand	ICU_occupancy	vaccines	unvaccinated	vaccinated	priorvaccinated	infections	deaths
2020-03-01	7.1697e+07	33.795	9.95007	0.450819	0.057587	0.154535	0.00104443	17.5054	0.00234376	71697029	0.0742961	0.15558	0.15558	0.057587	0.057587	0	71697029	0	0	10.5542	0.00118089
2020-03-02	7.1697e+07	39.2947	11.472	0.532399	0.0778602	0.211633	0.00175463	22.6051	0.00423825	71697029	0.0903647	0.213387	0.213387	0.0778602	0.0778602	0	71697029	0	0	12.2844	0.00189449
2020-03-03	7.16969e+07	45.7347	13.265	0.623085	0.100791	0.277714	0.0027058	28.4959	0.00707278	71697029	0.107745	0.28042	0.28042	0.100791	0.100791	0	71697029	0	0	14.3094	0.00283453
2020-03-04	7.16969e+07	53.2739	15.3786	0.724587	0.126475	0.353265	0.00391054	35.3195	0.0110983	71697029	0.126872	0.357176	0.357176	0.126475	0.126475	0	71697029	0	0	16.6874	0.00402552
2020-03-05	7.16969e+07	62.1025	17.8659	0.838821	0.155139	0.439007	0.00537607	43.2417	0.0165889	71697029	0.148151	0.444383	0.444383	0.155139	0.155139	0	71697029	0	0	19.4776	0.00549061
2020-03-06	7.16969e+07	72.4426	20.7878	0.96808	0.187129	0.535906	0.00710803	52.4552	0.0238409	71697029	0.172007	0.543014	0.543014	0.187129	0.187129	0	71697029	0	0	22.7479	0.00725198
2020-03-07	7.16969e+07	84.5293	24.2165	1.11513	0.222906	0.645205	0.00911393	63.1845	0.0331727	71697029	0.198916	0.654319	0.654319	0.222906	0.222906	0	71697029	0	0	26.5549	0.00933177
2020-03-08	7.16968e+07	90.8004	28.0639	1.27883	0.263042	0.768446	0.0114059	75.6696	0.0449263	71697029	0.229404	0.779852	0.779852	0.263042	0.263042	0	71697029	0	0	22.9533	0.0117537
2020-03-09	7.16968e+07	98.6563	31.8921	1.44674	0.308052	0.906909	0.0140024	90.0009	0.0594705	71697029	0.263298	0.920911	0.920911	0.308052	0.308052	0	71697029	0	0	26.3948	0.0145441
2020-03-10	7.16968e+07	108.124	35.6646	1.61446	0.358107	1.06064	0.0169289	106.147	0.0771988	71697029	0.299171	1.07757	1.07757	0.358107	0.358107	0	71697029	0	0	29.7917	0.0177283
2020-03-11	7.16967e+07	119.054	39.5402	1.78428	0.413104	1.22872	0.0202139	124.117	0.0985198	71697029	0.335901	1.24893	1.24893	0.413104	0.413104	0	71697029	0	0	33.2092	0.021321
2020-03-12	7.16967e+07	131.357	43.6806	1.96059	0.472886	1.41009	0.0238861	144.001	0.123842	71697029	0.373314	1.43398	1.43398	0.472886	0.472886	0	71697029	0	0	36.794	0.0253222
2020-03-13	7.16967e+07	145.042	48.2052	2.14787	0.537389	1.60412	0.0279705	165.957	0.153563	71697029	0.411902	1.63209	1.63209	0.537389	0.537389	0	71697029	0	0	40.6702	0.0297214
2020-03-14	7.16966e+07	160.198	53.1981	2.35005	0.606715	1.8108	0.0324887	190.19	0.188068	71697029	0.452441	1.84329	1.84329	0.606715	0.606715	0	71697029	0	0	44.9269	0.0345049
2020-03-15	7.16966e+07	176.96	58.7243	2.57051	0.68114	2.03083	0.0374595	216.938	0.227731	71697029	0.495762	2.06829	2.06829	0.68114	0.68114	0	71697029	0	0	49.6299	0.0396628
2020-03-16	7.16965e+07	195.494	64.8438	2.81229	0.761101	2.26548	0.0429019	246.472	0.272925	71697029	0.542645	2.30839	2.30839	0.761101	0.761101	0	71697029	0	0	54.8348	0.0451937
2020-03-17	7.16965e+07	215.993	71.6181	3.07832	0.847172	2.51655	0.0488368	279.088	0.324032	71697029	0.59381	2.56539	2.56539	0.847172	0.847172	0	71697029	0	0	60.5964	0.0511077
2020-03-18	7.16964e+07	238.667	79.1151	3.37157	0.940054	2.78625	0.05529	315.115	0.381459	71697029	0.649936	2.84154	2.84154	0.940054	0.940054	0	71697029	0	0	66.9727	0.057427
2020-03-19	7.16963e+07	263.749	87.4103	3.69516	1.04056	3.07714	0.0622934	354.916	0.445645	71697029	0.711698	3.13944	3.13944	1.04056	1.04056	0	71697029	0	0	74.0282	0.064186
2020-03-20	7.16962e+07	291.497	96.5877	4.05248	1.14962	3.39215	0.069887	398.892	0.517077	71697029	0.779777	3.46203	3.46203	1.14962	1.14962	0	71697029	0	0	81.8346	0.0714311
2020-03-21	7.16961e+07	322.2	106.741	4.44719	1.26825	3.73449	0.0781194	447.484	0.596295	71697029	0.854907	3.81261	3.81261	1.26825	1.26825	0	71697029	0	0	90.4766	0.0792184
2020-03-22	7.1696e+07	356.17	117.974	4.88333	1.39762	4.10773	0.0870488	501.184	0.683911	71697029	0.937868	4.19477	4.19477	1.39762	1.39762	0	71697029	0	0	100.036	0.087616
2020-03-23	7.16959e+07	393.751	130.402	5.36537	1.53899	4.51574	0.0967434	560.534	0.780611	71697029	1.02952	4.61248	4.61248	1.53899	1.53899	0	71697029	0	0	110.608	0.0967004
2020-03-24	7.16958e+07	435.329	144.153	5.89817	1.69376	4.96279	0.107282	626.134	0.88717	71697029	1.13079	5.07007	5.07007	1.69376	1.69376	0	71697029	0	0	122.307	0.106559
2020-03-25	7.16957e+07	481.331	159.366	6.48716	1.86348	5.45353	0.118754	698.649	1.00446	71697029	1.24272	5.57228	5.57228	1.86348	1.86348	0	71697029	0	0	135.252	0.117289
2020-03-26	7.16955e+07	532.229	176.197	7.13828	2.04984	5.99305	0.131263	778.813	1.13346	71697029	1.36645	6.12431	6.12431	2.04984	2.04984	0	71697029	0	0	149.575	0.128998
2020-03-27	7.16954e+07	588.545	194.819	7.85816	2.25473	6.58694	0.144921	867.44	1.27526	71697029	1.50322	6.73186	6.73186	2.25473	2.25473	0	71697029	0	0	165.423	0.141803
2020-03-28	7.16952e+07	650.855	215.424	8.65408	2.48021	7.24131	0.159857	965.429	1.4311	71697029	1.65443	7.40117	7.40117	2.48021	2.48021	0	71697029	0	0	182.959	0.155838
2020-03-29	7.1695e+07	719.8	238.221	9.53412	2.72855	7.9629	0.176214	1073.78	1.60234	71697029	1.8216	8.13911	8.13911	2.72855	2.72855	0	71697029	0	0	202.363	0.171243
2020-03-30	7.16948e+07	796.086	263.445	10.5072	3.00227	8.7591	0.194149	1193.59	1.79052	71697029	2.00644	8.95325	8.95325	3.00227	3.00227	0	71697029	0	0	223.832	0.188177
2020-03-31	7.16945e+07	880.495	291.355	11.5833	3.30413	9.63806	0.213837	1326.07	1.99733	71697029	2.21082	9.8519	9.8519	3.30413	3.30413	0	71697029	0	0	247.59	0.206814
2020-04-01	7.16942e+07	973.896	322.236	12.7732	3.63719	10.6088	0.235472	1472.59	2.22468	71697029	2.43682	10.8442	10.8442	3.63719	3.63719	0	71697029	0	0	273.878	0.227345
2020-04-02	7.16939e+07	1077.24	356.406	14.0891	4.00482	11.6811	0.259268	1634.64	2.47465	71697029	2.68672	11.9404	11.9404	4.00482	4.00482	0	71697029	0	0	302.965	0.249976
2020-04-03	7.16936e+07	1191.6	394.216	15.5444	4.41075	12.8661	0.285463	1813.86	2.74959	71697029	2.96308	13.1515	13.1515	4.41075	4.41075	0	71697029	0	0	335.153	0.274942
2020-04-04	7.16932e+07	1317.91	436.052	17.1539	4.85909	14.1756	0.314319	2012.08	3.05209	71697029	3.26872	14.49	14.49	4.85909	4.85909	0	71697029	0	0	370.533	0.302498
2020-04-05	7.16928e+07	1436.31	481.858	18.923	5.35438	15.6232	0.346124	2231.27	3.38502	71697029	3.60662	15.9693	15.9693	5.35438	5.35438	0	71697029	0	0	388.008	0.332923
2020-04-06	7.16924e+07	1568.68	530.663	20.8307	5.90117	17.2217	0.381198	2473.08	3.75154	71697029	3.97817	17.6029	17.6029	5.90117	5.90117	0	71697029	0	0	428.014	0.366525
2020-04-07	7.16919e+07	1715.95	582.713	22.8783	6.50337	18.9818	0.41989	2738.95	4.15517	71697029	4.38191	19.4017	19.4017	6.50337	6.50337	0	71697029	0	0	470.7	0.40363
2020-04-08	7.16914e+07	1878.63	638.829	25.0848	7.16453	20.9126	0.462571	3030.63	4.59972	71697029	4.81748	21.3752	21.3752	7.16453	7.16453	0	71697029	0	0	516.478	0.444552
2020-04-09	7.16909e+07	2057.46	699.856	27.4757	7.88841	23.0238	0.509624	3350.26	5.08931	71697029	5.28723	23.5334	23.5334	7.88841	7.88841	0	71697029	0	0	566.065	0.489591
2020-04-10	7.16902e+07	2253.61	766.54	30.0776	8.67944	25.3271	0.561445	3700.37	5.62835	71697029	5.79541	25.8886	25.8886	8.67944	8.67944	0	71697029	0	0	620.132	0.539042
2020-04-11	7.16896e+07	2468.54	839.552	32.9172	9.54288	27.8375	0.61844	4083.83	6.22157	71697029	6.34727	28.4559	28.4559	9.54288	9.54288	0	71697029	0	0	679.274	0.593213
2020-04-12	7.16888e+07	2704.01	919.545	36.0213	10.4849	30.5726	0.681038	4503.82	6.87402	71697029	6.94844	31.2536	31.2536	10.4849	10.4849	0	71697029	0	0	744.049	0.65245
2020-04-13	7.1688e+07	2961.94	1007.2	39.4177	11.5126	33.5531	0.749695	4963.82	7.59116	71697029	7.60478	34.3027	34.3027	11.5126	11.5126	0	71697029	0	0	815.02	0.717145
2020-04-14	7.16871e+07	3244.51	1103.23	43.1357	12.6341	36.8025	0.824908	5467.67	8.37892	71697029	8.32234	37.6274	37.6274	12.6341	12.6341	0	71697029	0	0	892.781	0.787754
2020-04-15	7.16861e+07	3554.06	1208.46	47.2067	13.8582	40.3473	0.907227	6019.57	9.24371	71697029	9.10745	41.2545	41.2545	13.8582	13.8582	0	71697029	0	0	977.978	0.864793
2020-04-16	7.16851e+07	3893.19	1323.74	51.6651	15.1949	44.2167	0.99726	6624.1	10.1926	71697029	9.9669	45.2139	45.2139	15.1949	15.1949	0	71697029	0	0	1071.32	0.94885
2020-04-17	7.16839e+07	4264.71	1450.04	56.5479	16.655	48.4428	1.09568	7286.28	11.2331	71697029	10.9079	49.5384	49.5384	16.655	16.655	0	71697029	0	0	1173.58	1.04058
2020-04-18	7.16826e+07	4670.72	1588.4	61.8961	18.2507	53.0609	1.20325	8011.64	12.3739	71697029	11.9385	54.2641	54.2641	18.2507	18.2507	0	71697029	0	0	1284.6	1.14073
2020-04-19	7.16817e+07	4644.59	1729.47	67.5189	19.9945	58.1079	1.3208	8804.86	13.624	71697029	13.0651	59.4287	59.4287	19.9945	19.9945	0	71697029	0	0	924.217	1.2501
2020-04-20	7.16807e+07	4655.33	1843.28	72.6294	21.8907	63.5903	1.44924	9659.69	14.9935	71697029	14.2529	65.0396	65.0396	21.8907	21.8907	0	71697029	0	0	995.889	1.36955
2020-04-21	7.16796e+07	4704.69	1926.45	76.9059	23.9201	69.4328	1.58948	10561.4	16.4932	71697029	15.3997	71.0222	71.0222	23.9201	23.9201	0	71697029	0	0	1050.82	1.49966
2020-04-22	7.16786e+07	4781.23	1988.47	80.4122	26.0455	75.4978	1.74224	11497.5	18.1334	71697029	16.4237	77.2401	77.2401	26.0455	26.0455	0	71697029	0	0	1091.24	1.6402
2020-04-23	7.16774e+07	4873.91	2039.01	83.3386	28.2246	81.6346	1.90775	12460.4	19.9233	71697029	17.2992	83.5423	83.5423	28.2246	28.2246	0	71697029	0	0	1122.66	1.78987
2020-04-24	7.16763e+07	4975.38	2084.64	85.8781	30.4196	87.7124	2.08566	13446.3	21.8698	71697029	18.0397	89.798	89.798	30.4196	30.4196	0	71697029	0	0	1149.6	1.94652
2020-04-25	7.16751e+07	5081.65	2128.98	88.182	32.6012	93.6357	2.27501	14453.7	23.9774	71697029	18.6751	95.9108	95.9108	32.6012	32.6012	0	71697029	0	0	1174.84	2.10761
2020-04-26	7.16739e+07	5190.89	2173.71	90.3551	34.7491	99.3449	2.47439	15482.6	26.248	71697029	19.2373	101.819	101.819	34.7491	34.7491	0	71697029	0	0	1199.81	2.27062
2020-04-27	7.16727e+07	5302.45	2219.49	92.4651	36.8508	104.81	2.68204	16533.2	28.6813	71697029	19.7527	107.492	107.492	36.8508	36.8508	0	71697029	0	0	1225.15	2.43332
2020-04-28	7.16715e+07	5416.19	2266.48	94.5538	38.8996	110.024	2.8961	17606.1	31.2752	71697029	20.2407	112.92	112.92	38.8996	38.8996	0	71697029	0	0	1251.1	2.59392
2020-04-29	7.16702e+07	5532.18	2314.66	96.6462	40.893	114.995	3.11471	18701.9	34.0264	71697029	20.715	118.11	118.11	40.893	40.893	0	71697029	0	0	1277.69	2.75114
2020-04-30	7.16689e+07	5650.53	2364.01	98.7579	42.8318	119.741	3.33617	19820.9	36.9305	71697029	21.184	123.078	123.078	42.8318	42.8318	0	71697029	0	0	1304.91	2.90412
2020-05-01	7.16676e+07	5771.33	2414.48	100.898	44.7184	124.285	3.55895	20963.7	39.9829	71697029	21.6536	127.844	127.844	44.7184	44.7184	0	71697029	0	0	1332.77	3.05241
2020-05-02	7.16662e+07	5893.75	2466.07	103.074	46.5565	128.653	3.78179	22130.9	43.1788	71697029	22.127	132.435	132.435	46.5565	46.5565	0	71697029	0	0	1360.29	3.19587
2020-05-03	7.16651e+07	5724.76	2512.08	105.138	48.3504	132.871	4.00367	23321.9	46.5134	71697029	22.6053	136.874	136.874	48.3504	48.3504	0	71697029	0	0	1087.67	3.33458
2020-05-04	7.1664e+07	5578.68	2533.55	106.584	50.0985	136.94	4.2238	24529.4	49.9821	71697029	23.0622	141.164	141.164	50.0985	50.0985	0	71697029	0	0	1102.34	3.46878
2020-05-05	7.16629e+07	5458.13	2529.82	107.236	51.7845	140.811	4.44154	25740.7	53.5807	71697029	23.4303	145.253	145.253	51.7845	51.7845	0	71697029	0	0	1106.23	3.59859
2020-05-06	7.16619e+07	5356.29	2508.67	107.184	53.3816	144.398	4.65627	26945.6	57.3044	71697029	23.6607	149.054	149.054	53.3816	53.3816	0	71697029	0	0	1100.77	3.72363
2020-05-07	7.16608e+07	5266.02	2477.69	106.599	54.8621	147.61	4.86716	28137.5	61.1473	71697029	23.7446	152.477	152.477	54.8621	54.8621	0	71697029	0	0	1089.42	3.8429
2020-05-08	7.16597e+07	5182.28	2442.14	105.648	56.2034	150.378	5.07316	29313.2	65.1022	71697029	23.7001	155.451	155.451	56.2034	56.2034	0	71697029	0	0	1074.96	3.95496
2020-05-09	7.16587e+07	5102.1	2405.01	104.464	57.3907	152.663	5.27296	30471.1	69.1605	71697029	23.556	157.936	157.936	57.3907	57.3907	0	71697029	0	0	1059.16	4.05826
2020-05-10	7.16576e+07	5023.97	2367.74	103.14	58.4168	154.451	5.46506	31610.8	73.3118	71697029	23.3412	159.916	159.916	58.4168	58.4168	0	71697029	0	0	1042.98	4.15136
2020-05-11	7.16566e+07	4947.21	2330.97	101.738	59.2809	155.754	5.64796	32732.4	77.545	71697029	23.0792	161.402	161.402	59.2809	59.2809	0	71697029	0	0	1026.86	4.2332
2020-05-12	7.16556e+07	4871.59	2294.86	100.296	59.9869	156.599	5.82024	33836.1	81.8481	71697029	22.7879	162.419	162.419	59.9869	59.9869	0	71697029	0	0	1010.97	4.3031
2020-05-13	7.16546e+07	4797.03	2259.43	98.8371	60.542	157.022	5.98064	34922.1	86.209	71697029	22.4794	163.003	163.003	60.542	60.542	0	71697029	0	0	995.362	4.36084
2020-05-14	7.16537e+07	4723.53	2224.65	97.3768	60.9553	157.066	6.12816	35990.7	90.6155	71697029	22.1618	163.194	163.194	60.9553	60.9553	0	71697029	0	0	980.03	4.40653
2020-05-15	7.16527e+07	4651.1	2190.45	95.9231	61.237	156.772	6.26208	37042.1	95.0561	71697029	21.8402	163.034	163.034	61.237	61.237	0	71697029	0	0	964.959	4.44058
2020-05-16	7.16518e+07	4579.81	2156.82	94.4811	61.3977	156.185	6.38194	38076.6	99.5197	71697029	21.518	162.567	162.567	61.3977	61.3977	0	71697029	0	0	950.188	4.46364
2020-05-17	7.16509e+07	4509.53	2123.72	93.0542	61.4482	155.343	6.48755	39094.2	103.996	71697029	21.1969	161.831	161.831	61.4482	61.4482	0	71697029	0	0	935.551	4.47647
2020-05-18	7.165e+07	4440.27	2091.13	91.644	61.3989	154.285	6.57896	40095.2	108.476	71697029	20.8784	160.864	160.864	61.3989	61.3989	0	71697029	0	0	921.139	4.47994
2020-05-19	7.16491e+07	4372.07	2059.04	90.2515	61.2598	153.044	6.65641	41079.9	112.951	71697029	20.563	159.7	159.7	61.2598	61.2598	0	71697029	0	0	906.995	4.47494
2020-05-20	7.16482e+07	4304.92	2027.43	88.8774	61.0403	151.649	6.7203	42048.3	117.413	71697029	20.2514	158.37	158.37	61.0403	61.0403	0	71697029	0	0	893.067	4.46236
2020-05-21	7.16474e+07	4238.79	1996.31	87.5221	60.7492	150.129	6.77116	43000.7	121.857	71697029	19.9436	156.9	156.9	60.7492	60.7492	0	71697029	0	0	879.351	4.44307
2020-05-22	7.16465e+07	4173.69	1965.65	86.1857	60.3947	148.506	6.80962	43937.3	126.274	71697029	19.6399	155.315	155.315	60.3947	60.3947	0	71697029	0	0	865.845	4.4179
2020-05-23	7.16457e+07	4109.58	1935.46	84.8684	59.9844	146.799	6.83636	44858.2	130.662	71697029	19.3403	153.636	153.636	59.9844	59.9844	0	71697029	0	0	852.544	4.38762
2020-05-24	7.16449e+07	4046.45	1905.74	83.5701	59.525	145.027	6.85211	45763.6	135.015	71697029	19.045	151.88	151.88	59.525	59.525	0	71697029	0	0	839.447	4.35291
2020-05-25	7.16441e+07	3984.29	1876.47	82.2909	59.023	143.205	6.85764	46653.7	139.329	71697029	18.7538	150.063	150.063	59.023	59.023	0	71697029	0	0	826.55	4.31444
2020-05-26	7.16433e+07	3923.08	1847.64	81.0305	58.484	141.345	6.8537	47528.8	143.602	71697029	18.4669	148.199	148.199	58.484	58.484	0	71697029	0	0	813.851	4.27277
2020-05-27	7.16425e+07	3862.81	1819.26	79.7889	57.9131	139.459	6.84105	48388.9	147.831	71697029	18.1842	146.3	146.3	57.9131	57.9131	0	71697029	0	0	801.346	4.22844
2020-05-28	7.16418e+07	3803.47	1791.31	78.5658	57.3152	137.554	6.82042	49234.4	152.012	71697029	17.9056	144.374	144.374	57.3152	57.3152	0	71697029	0	0	789.034	4.18188
2020-05-29	7.1641e+07	3745.03	1763.8	77.361	56.6942	135.64	6.79253	50065.3	156.146	71697029	17.6312	142.432	142.432	56.6942	56.6942	0	71697029	0	0	776.91	4.13352
2020-05-30	7.16403e+07	3687.96	1736.7	76.1744	56.0541	133.722	6.75805	50881.8	160.23	71697029	17.3609	140.48	140.48	56.0541	56.0541	0	71697029	0	0	765.444	4.0837
2020-05-31	7.16395e+07	3671.7	1710.95	75.0266	55.3982	131.806	6.71764	51684.4	164.262	71697029	17.0949	138.523	138.523	55.3982	55.3982	0	71697029	0	0	794.692	4.03274
2020-06-01	7.16388e+07	3652.31	1689.13	73.9874	54.7304	129.899	6.67191	52474.1	168.243	71697029	16.8369	136.571	136.571	54.7304	54.7304	0	71697029	0	0	783.949	3.98092
2020-06-02	7.1638e+07	3629.4	1671.18	73.0774	54.0563	128.016	6.62143	53253.1	172.172	71697029	16.5963	134.638	134.638	54.0563	54.0563	0	71697029	0	0	774.769	3.92851
2020-06-03	7.16373e+07	3604.11	1655.91	72.2804	53.3826	126.175	6.56679	54022.8	176.048	71697029	16.3792	132.741	132.741	53.3826	53.3826	0	71697029	0	0	767.105	3.87582
2020-06-04	7.16366e+07	3577.54	1642.19	71.5696	52.7157	124.391	6.50855	54784.2	179.871	71697029	16.1864	130.899	130.899	52.7157	52.7157	0	71697029	0	0	760.411	3.82322
2020-06-05	7.16359e+07	3550.44	1629.28	70.9197	52.0607	122.678	6.44731	55537.9	183.642	71697029	16.0145	129.125	129.125	52.0607	52.0607	0	71697029	0	0	754.256	3.77114
2020-06-06	7.16352e+07	3523.24	1616.76	70.3111	51.4215	121.043	6.38368	56284.1	187.362	71697029	15.859	127.426	127.426	51.4215	51.4215	0	71697029	0	0	748.374	3.71994
2020-06-07	7.16345e+07	3496.14	1604.41	69.7301	50.8004	119.489	6.31824	57023	191.032	71697029	15.7157	125.807	125.807	50.8004	50.8004	0	71697029	0	0	742.623	3.66999
2020-06-08	7.16338e+07	3469.23	1592.16	69.1679	50.1989	118.016	6.25157	57754.7	194.653	71697029	15.5808	124.267	124.267	50.1989	50.1989	0	71697029	0	0	736.94	3.62153
2020-06-09	7.16331e+07	3442.53	1579.98	68.6188	49.6174	116.62	6.18419	58479	198.228	71697029	15.4519	122.804	122.804	49.6174	49.6174	0	71697029	0	0	731.3	3.57477
2020-06-10	7.16324e+07	3416.06	1567.88	68.0794	49.0559	115.296	6.11657	59196.2	201.758	71697029	15.3271	121.412	121.412	49.0559	49.0559	0	71697029	0	0	725.696	3.52979
2020-06-11	7.16317e+07	3389.8	1555.85	67.5477	48.5137	114.038	6.04913	59906.2	205.245	71697029	15.2053	120.087	120.087	48.5137	48.5137	0	71697029	0	0	720.129	3.48665
2020-06-12	7.16311e+07	3363.75	1543.91	67.0223	47.9902	112.841	5.9822	60609	208.69	71697029	15.0856	118.823	118.823	47.9902	47.9902	0	71697029	0	0	714.601	3.44533
2020-06-13	7.16304e+07	3337.87	1532.05	66.5024	47.4843	111.698	5.91607	61304.7	212.096	71697029	14.9677	117.614	117.614	47.4843	47.4843	0	71697029	0	0	709.073	3.40577
2020-06-14	7.16298e+07	3312.09	1520.27	65.9874	46.9952	110.604	5.85095	61993.4	215.464	71697029	14.8513	116.455	116.455	46.9952	46.9952	0	71697029	0	0	703.527	3.3679
2020-06-15	7.16291e+07	3286.53	1508.58	65.4768	46.5217	109.553	5.787	62675.1	218.795	71697029	14.7361	115.34	115.34	46.5217	46.5217	0	71697029	0	0	698.121	3.3316
2020-06-16	7.16285e+07	3261.18	1496.96	64.9704	46.0628	108.54	5.72436	63349.8	222.092	71697029	14.6219	114.264	114.264	46.0628	46.0628	0	71697029	0	0	692.743	3.29678
2020-06-17	7.16278e+07	3236.02	1485.42	64.4679	45.6175	107.56	5.66309	64017.5	225.355	71697029	14.5087	113.224	113.224	45.6175	45.6175	0	71697029	0	0	687.404	3.26332
2020-06-18	7.16272e+07	3211.06	1473.97	63.9694	45.1848	106.611	5.60324	64678.3	228.586	71697029	14.3965	112.214	112.214	45.1848	45.1848	0	71697029	0	0	682.104	3.23109
2020-06-19	7.16266e+07	3186.3	1462.61	63.4749	44.7637	105.687	5.54483	65332.3	231.786	71697029	14.2852	111.232	111.232	44.7637	44.7637	0	71697029	0	0	676.844	3.2
2020-06-20	7.1626e+07	3161.72	1451.33	62.9842	44.3534	104.787	5.48786	65979.4	234.956	71697029	14.1747	110.275	110.275	44.3534	44.3534	0	71697029	0	0	671.624	3.16994
2020-06-21	7.16254e+07	3137.34	1440.14	62.4975	43.9532	103.908	5.43231	66619.8	238.097	71697029	14.0651	109.34	109.34	43.9532	43.9532	0	71697029	0	0	666.445	3.14081
2020-06-22	7.16248e+07	3113.14	1429.03	62.0146	43.5621	103.046	5.37814	67253.4	241.21	71697029	13.9564	108.424	108.424	43.5621	43.5621	0	71697029	0	0	661.305	3.11252
2020-06-23	7.16242e+07	3089.13	1418.01	61.5355	43.1797	102.201	5.32531	67880.2	244.295	71697029	13.8486	107.527	107.527	43.1797	43.1797	0	71697029	0	0	656.204	3.08499
2020-06-24	7.16236e+07	3065.31	1407.08	61.0602	42.8051	101.371	5.27378	68500.4	247.353	71697029	13.7416	106.645	106.645	42.8051	42.8051	0	71697029	0	0	651.143	3.05814
2020-06-25	7.1623e+07	3041.67	1396.23	60.5887	42.438	100.554	5.22349	69114	250.385	71697029	13.6354	105.777	105.777	42.438	42.438	0	71697029	0	0	646.121	3.03192
2020-06-26	7.16224e+07	3018.21	1385.46	60.1209	42.0777	99.7491	5.17438	69721	253.391	71697029	13.5301	104.923	104.923	42.0777	42.0777	0	71697029	0	0	641.138	3.00626
2020-06-27	7.16219e+07	2994.55	1374.77	59.6567	41.7237	98.9552	5.12639	70321.4	256.372	71697029	13.4256	104.082	104.082	41.7237	41.7237	0	71697029	0	0	635.813	2.98111
2020-06-28	7.16214e+07	2906.84	1362.69	59.1631	41.3757	98.1713	5.07948	70915.1	259.329	71697029	13.3217	103.251	103.251	41.3757	41.3757	0	71697029	0	0	564.97	2.95643
2020-06-29	7.16209e+07	2825.53	1345.09	58.5283	41.0317	97.3916	5.03357	71500.4	262.261	71697029	13.2121	102.425	102.425	41.0317	41.0317	0	71697029	0	0	558.627	2.93217
2020-06-30	7.16204e+07	2751.38	1322	57.7183	40.6868	96.5991	4.98861	72074.5	265.169	71697029	13.082	101.588	101.588	40.6868	40.6868	0	71697029	0	0	550.235	2.90824
2020-07-01	7.16199e+07	2682.8	1295.32	56.7579	40.3338	95.7701	4.94448	72635.2	268.053	71697029	12.9212	100.715	100.715	40.3338	40.3338	0	71697029	0	0	539.965	2.88443
2020-07-02	7.16195e+07	2618.12	1266.85	55.6903	39.9656	94.881	4.90099	73181.2	270.914	71697029	12.7287	99.782	99.782	39.9656	39.9656	0	71697029	0	0	528.598	2.8604
2020-07-03	7.16191e+07	2556.16	1237.84	54.5566	39.5767	93.9147	4.8579	73712.1	273.75	71697029	12.5095	98.7726	98.7726	39.5767	39.5767	0	71697029	0	0	516.76	2.83572
2020-07-04	7.16186e+07	2496.19	1208.99	53.3889	39.1633	92.861	4.81487	74227.7	276.56	71697029	12.2709	97.6759	97.6759	39.1633	39.1633	0	71697029	0	0	504.844	2.80994
2020-07-05	7.16182e+07	2437.83	1180.63	52.2098	38.7238	91.7174	4.77152	74728.2	279.342	71697029	12.02	96.4889	96.4889	38.7238	38.7238	0	71697029	0	0	493.061	2.78269
2020-07-06	7.16178e+07	2380.88	1152.92	51.0339	38.258	90.4868	4.72749	75213.8	282.096	71697029	11.7627	95.2143	95.2143	38.258	38.258	0	71697029	0	0	481.507	2.75366
2020-07-07	7.16174e+07	2325.27	1125.87	49.8704	37.7669	89.1759	4.6824	75685	284.819	71697029	11.5032	93.8583	93.8583	37.7669	37.7669	0	71697029	0	0	470.219	2.72269
2020-07-08	7.16171e+07	2270.93	1099.49	48.7247	37.2523	87.7941	4.63594	76141.9	287.508	71697029	11.2445	92.43	92.43	37.2523	37.2523	0	71697029	0	0	459.202	2.68971
2020-07-09	7.16167e+07	2217.85	1073.74	47.5997	36.7165	86.3517	4.58788	76584.9	290.163	71697029	10.9884	90.9396	90.9396	36.7165	36.7165	0	71697029	0	0	448.45	2.65474
2020-07-10	7.16163e+07	2166	1048.62	46.4972	36.162	84.8595	4.53803	77014.2	292.781	71697029	10.7362	89.3975	89.3975	36.162	36.162	0	71697029	0	0	437.956	2.61788
2020-07-11	7.1616e+07	2115.37	1024.09	45.4179	35.5913	83.3279	4.48627	77430.3	295.36	71697029	10.4884	87.8142	87.8142	35.5913	35.5913	0	71697029	0	0	427.726	2.57929
2020-07-12	7.16157e+07	2065.82	1000.13	44.362	35.0071	81.7668	4.43257	77833.3	297.899	71697029	10.2455	86.1993	86.1993	35.0071	35.0071	0	71697029	0	0	417.626	2.53915
2020-07-13	7.16153e+07	2017.44	976.738	43.3294	34.4119	80.1851	4.37692	78223.5	300.397	71697029	10.0077	84.562	84.562	34.4119	34.4119	0	71697029	0	0	407.852	2.49769
2020-07-14	7.1615e+07	1970.19	953.88	42.3198	33.808	78.5908	4.3194	78601.1	302.852	71697029	9.77504	82.9102	82.9102	33.808	33.808	0	71697029	0	0	398.308	2.4551
2020-07-15	7.16147e+07	1924.05	931.552	41.3329	33.1976	76.991	4.2601	78966.5	305.264	71697029	9.54748	81.2511	81.2511	33.1976	33.1976	0	71697029	0	0	388.986	2.41162
2020-07-16	7.16145e+07	1878.99	909.743	40.3684	32.5827	75.3918	4.19915	79319.9	307.631	71697029	9.32499	79.5909	79.5909	32.5827	32.5827	0	71697029	0	0	379.88	2.36744
2020-07-17	7.16142e+07	1835	888.442	39.4259	31.9653	73.7985	4.13669	79661.5	309.954	71697029	9.1075	77.9352	77.9352	31.9653	31.9653	0	71697029	0	0	370.987	2.32275
2020-07-18	7.16139e+07	1792.03	867.639	38.505	31.347	72.2155	4.07289	79991.5	312.232	71697029	8.89495	76.2884	76.2884	31.347	31.347	0	71697029	0	0	362.302	2.27775
2020-07-19	7.16137e+07	1750.08	847.323	37.6053	30.7293	70.6467	4.00793	80310.2	314.464	71697029	8.68726	74.6547	74.6547	30.7293	30.7293	0	71697029	0	0	353.82	2.23259
2020-07-20	7.16134e+07	1709.1	827.484	36.7265	30.1137	69.0952	3.94197	80617.9	316.652	71697029	8.48435	73.0372	73.0372	30.1137	30.1137	0	71697029	0	0	345.537	2.18742
2020-07-21	7.16132e+07	1669.09	808.109	35.868	29.5012	67.5636	3.8752	80914.8	318.794	71697029	8.28611	71.4388	71.4388	29.5012	29.5012	0	71697029	0	0	337.448	2.14236
2020-07-22	7.1613e+07	1630.01	789.188	35.0295	28.893	66.0539	3.80778	81201	320.892	71697029	8.09245	69.8616	69.8616	28.893	28.893	0	71697029	0	0	329.548	2.09753
2020-07-23	7.16127e+07	1591.85	770.71	34.2105	28.2901	64.5678	3.73989	81476.9	322.945	71697029	7.90329	68.3077	68.3077	28.2901	28.2901	0	71697029	0	0	321.834	2.05303
2020-07-24	7.16125e+07	1554.59	752.666	33.4105	27.6932	63.1067	3.67169	81742.6	324.954	71697029	7.71852	66.7784	66.7784	27.6932	27.6932	0	71697029	0	0	314.301	2.00895
2020-07-25	7.16123e+07	1518.2	735.045	32.6291	27.1031	61.6715	3.60332	81998.3	326.919	71697029	7.53805	65.2748	65.2748	27.1031	27.1031	0	71697029	0	0	306.944	1.96534
2020-07-26	7.16121e+07	1482.58	717.835	31.866	26.5204	60.263	3.53492	82244.2	328.841	71697029	7.36177	63.7979	63.7979	26.5204	26.5204	0	71697029	0	0	299.683	1.92229
2020-07-27	7.16119e+07	1447.8	701.022	31.1205	25.9456	58.8816	3.46664	82480.7	330.721	71697029	7.1896	62.3482	62.3482	25.9456	25.9456	0	71697029	0	0	292.658	1.87983
2020-07-28	7.16118e+07	1413.84	684.595	30.3921	25.3791	57.5277	3.39858	82707.7	332.559	71697029	7.02142	60.9263	60.9263	25.3791	25.3791	0	71697029	0	0	285.803	1.83801
2020-07-29	7.16116e+07	1380.69	668.549	29.6806	24.8213	56.2014	3.33086	82925.6	334.356	71697029	6.85712	59.5323	59.5323	24.8213	24.8213	0	71697029	0	0	279.106	1.79686
2020-07-30	7.16114e+07	1348.31	652.875	28.9855	24.2724	54.9027	3.26358	83134.6	336.112	71697029	6.69661	58.1663	58.1663	24.2724	24.2724	0	71697029	0	0	272.564	1.75641
2020-07-31	7.16113e+07	1316.7	637.568	28.3065	23.7328	53.6314	3.19683	83334.7	337.829	71697029	6.53982	56.8283	56.8283	23.7328	23.7328	0	71697029	0	0	266.176	1.71667
2020-08-01	7.16111e+07	1285.83	622.62	27.6434	23.2025	52.3875	3.13069	83526.3	339.507	71697029	6.38665	55.5182	55.5182	23.2025	23.2025	0	71697029	0	0	259.937	1.67767
2020-08-02	7.1611e+07	1255.69	608.021	26.9957	22.6818	51.1706	3.06524	83709.4	341.146	71697029	6.23705	54.2358	54.2358	22.6818	22.6818	0	71697029	0	0	253.844	1.63941
2020-08-03	7.16109e+07	1226.25	593.766	26.3632	22.1706	49.9804	3.00053	83884.2	342.748	71697029	6.09093	52.9809	52.9809	22.1706	22.1706	0	71697029	0	0	247.894	1.6019
2020-08-04	7.16108e+07	1197.51	579.846	25.7454	21.6692	48.8166	2.93662	84051	344.313	71697029	5.94823	51.7533	51.7533	21.6692	21.6692	0	71697029	0	0	242.084	1.56513
2020-08-05	7.16106e+07	1169.44	566.252	25.1421	21.1774	47.6789	2.87357	84209.9	345.842	71697029	5.80885	50.5525	50.5525	21.1774	21.1774	0	71697029	0	0	236.41	1.52912
2020-08-06	7.16105e+07	1142.03	552.978	24.553	20.6953	46.5667	2.8114	84361.1	347.336	71697029	5.67274	49.3781	49.3781	20.6953	20.6953	0	71697029	0	0	230.87	1.49386
2020-08-07	7.16104e+07	1115.26	540.016	23.9776	20.2229	45.4798	2.75017	84504.7	348.795	71697029	5.53982	48.23	48.23	20.2229	20.2229	0	71697029	0	0	225.46	1.45934
2020-08-08	7.16103e+07	1089.13	527.358	23.4158	19.7602	44.4176	2.68988	84640.8	350.221	71697029	5.41	47.1075	47.1075	19.7602	19.7602	0	71697029	0	0	220.175	1.42556
2020-08-09	7.16102e+07	1063.64	514.998	22.8671	19.307	43.3796	2.63058	84769.7	351.613	71697029	5.28323	46.0102	46.0102	19.307	19.307	0	71697029	0	0	215.059	1.39251
2020-08-10	7.16102e+07	1038.75	502.931	22.3314	18.8633	42.3655	2.57229	84891.5	352.974	71697029	5.15944	44.9378	44.9378	18.8633	18.8633	0	71697029	0	0	210.019	1.36019
2020-08-11	7.16101e+07	1014.44	491.152	21.8084	18.429	41.3748	2.515	85006.3	354.302	71697029	5.03856	43.8898	43.8898	18.429	18.429	0	71697029	0	0	205.099	1.32858
2020-08-12	7.161e+07	990.694	479.65	21.2977	18.004	40.4069	2.45875	85114.3	355.6	71697029	4.92053	42.8657	42.8657	18.004	18.004	0	71697029	0	0	200.297	1.29767
2020-08-13	7.16099e+07	967.505	468.42	20.799	17.5882	39.4615	2.40353	85215.6	356.867	71697029	4.8053	41.8651	41.8651	17.5882	17.5882	0	71697029	0	0	195.608	1.26745
2020-08-14	7.16099e+07	944.859	457.454	20.3121	17.1814	38.5381	2.34934	85310.4	358.105	71697029	4.69278	40.8874	40.8874	17.1814	17.1814	0	71697029	0	0	191.03	1.23791
2020-08-15	7.16098e+07	922.744	446.746	19.8367	16.7836	37.6362	2.2962	85398.7	359.314	71697029	4.58291	39.9324	39.9324	16.7836	16.7836	0	71697029	0	0	186.56	1.20904
2020-08-16	7.16098e+07	901.148	436.288	19.3724	16.3946	36.7553	2.24411	85480.9	360.495	71697029	4.47562	38.9994	38.9994	16.3946	16.3946	0	71697029	0	0	182.194	1.18083
2020-08-17	7.16097e+07	880.058	426.076	18.919	16.0142	35.895	2.19305	85556.8	361.648	71697029	4.37085	38.088	38.088	16.0142	16.0142	0	71697029	0	0	177.931	1.15327
2020-08-18	7.16097e+07	859.463	416.104	18.4762	15.6423	35.0548	2.14302	85626.8	362.775	71697029	4.26855	37.1978	37.1978	15.6423	15.6423	0	71697029	0	0	173.768	1.12633
2020-08-19	7.16097e+07	839.351	406.365	18.0438	15.2788	34.2342	2.09402	85690.9	363.875	71697029	4.16865	36.3282	36.3282	15.2788	15.2788	0	71697029	0	0	169.702	1.10002
2020-08-20	7.16096e+07	819.711	396.855	17.6215	14.9235	33.4329	2.04603	85749.3	364.949	71697029	4.07109	35.4789	35.4789	14.9235	14.9235	0	71697029	0	0	165.732	1.07431
2020-08-21	7.16096e+07	800.532	387.567	17.2092	14.5763	32.6503	1.99906	85802	365.998	71697029	3.97581	34.6494	34.6494	14.5763	14.5763	0	71697029	0	0	161.855	1.0492
2020-08-22	7.16096e+07	781.68	378.498	16.8065	14.2369	31.8861	1.95308	85849.1	367.023	71697029	3.88277	33.8392	33.8392	14.2369	14.2369	0	71697029	0	0	157.947	1.02467
2020-08-23	7.16096e+07	745.672	369.233	16.4041	13.9053	31.1397	1.90809	85890.8	368.024	71697029	3.79183	33.0478	33.0478	13.9053	13.9053	0	71697029	0	0	136.184	1.00072
2020-08-24	7.16096e+07	712.137	358.645	15.9713	13.5808	30.4093	1.86407	85926.7	369.001	71697029	3.70124	32.2734	32.2734	13.5808	13.5808	0	71697029	0	0	132.51	0.977312
2020-08-25	7.16096e+07	681.301	346.772	15.4992	13.262	29.6902	1.821	85956.1	369.955	71697029	3.60691	31.5112	31.5112	13.262	13.262	0	71697029	0	0	128.423	0.954437
2020-08-26	7.16096e+07	652.73	334.162	14.9958	12.947	28.9755	1.77886	85978.6	370.887	71697029	3.50611	30.7543	30.7543	12.947	12.947	0	71697029	0	0	123.967	0.932028
2020-08-27	7.16097e+07	625.944	321.341	14.4737	12.6338	28.2588	1.73759	85993.9	371.797	71697029	3.39869	29.9964	29.9964	12.6338	12.6338	0	71697029	0	0	119.341	0.90999
2020-08-28	7.16097e+07	600.582	308.661	13.945	12.3209	27.5356	1.69712	86002	372.686	71697029	3.28622	29.2328	29.2328	12.3209	12.3209	0	71697029	0	0	114.705	0.8882
2020-08-29	7.16097e+07	576.404	296.323	13.419	12.0074	26.8034	1.65737	86003.1	373.552	71697029	3.17088	28.4608	28.4608	12.0074	12.0074	0	71697029	0	0	110.157	0.866537
2020-08-30	7.16098e+07	553.266	284.419	12.9021	11.6929	26.0618	1.61821	85997.3	374.397	71697029	3.05475	27.68	27.68	11.6929	11.6929	0	71697029	0	0	105.749	0.844898
2020-08-31	7.16098e+07	531.079	272.978	12.3983	11.3775	25.3119	1.57957	85985	375.22	71697029	2.93952	26.8915	26.8915	11.3775	11.3775	0	71697029	0	0	101.503	0.823208
2020-09-01	7.16099e+07	509.786	262	11.91	11.0615	24.5562	1.54133	85966.3	376.022	71697029	2.82639	26.0975	26.0975	11.0615	11.0615	0	71697029	0	0	97.4247	0.801426
2020-09-02	7.16099e+07	489.345	251.471	11.4383	10.7457	23.7975	1.50342	85941.4	376.801	71697029	2.71615	25.3009	25.3009	10.7457	10.7457	0	71697029	0	0	93.5111	0.779539
2020-09-03	7.161e+07	469.72	241.371	10.9837	10.4306	23.0389	1.46577	85910.6	377.559	71697029	2.60926	24.5046	24.5046	10.4306	10.4306	0	71697029	0	0	89.7563	0.757565
2020-09-04	7.161e+07	450.879	231.681	10.5461	10.1172	22.2835	1.42835	85874.1	378.294	71697029	2.506	23.7119	23.7119	10.1172	10.1172	0	71697029	0	0	86.1535	0.735537
2020-09-05	7.16101e+07	432.801	222.383	10.1253	9.80602	21.5344	1.39113	85832.1	379.008	71697029	2.40643	22.9256	22.9256	9.80602	9.80602	0	71697029	0	0	82.704	0.713508
2020-09-06	7.16102e+07	415.471	213.46	9.72083	9.49794	20.7943	1.3541	85784.7	379.699	71697029	2.31058	22.1484	22.1484	9.49794	9.49794	0	71697029	0	0	79.4124	0.691535
2020-09-07	7.16103e+07	398.834	204.9	9.33231	9.19358	20.0654	1.31727	85732.2	380.369	71697029	2.2184	21.3827	21.3827	9.19358	9.19358	0	71697029	0	0	76.2279	0.669678
2020-09-08	7.16104e+07	382.86	196.687	8.95919	8.89358	19.3498	1.28068	85674.8	381.017	71697029	2.1298	20.6305	20.6305	8.89358	8.89358	0	71697029	0	0	73.172	0.648
2020-09-09	7.16104e+07	367.525	188.805	8.60092	8.59848	18.6493	1.24434	85612.6	381.644	71697029	2.04469	19.8936	19.8936	8.59848	8.59848	0	71697029	0	0	70.2398	0.626559
2020-09-10	7.16105e+07	352.804	181.24	8.25693	8.30875	17.9651	1.20831	85545.8	382.249	71697029	1.96295	19.1734	19.1734	8.30875	8.30875	0	71697029	0	0	67.4258	0.605412
2020-09-11	7.16106e+07	338.671	173.979	7.92666	8.02482	17.2983	1.17262	85474.5	382.834	71697029	1.88445	18.4709	18.4709	8.02482	8.02482	0	71697029	0	0	64.725	0.584606
2020-09-12	7.16107e+07	325.106	167.009	7.60956	7.74702	16.6498	1.13731	85398.9	383.398	71697029	1.80908	17.7871	17.7871	7.74702	7.74702	0	71697029	0	0	62.1327	0.564185
2020-09-13	7.16108e+07	312.084	160.319	7.30512	7.47565	16.0201	1.10244	85319.2	383.942	71697029	1.73672	17.1226	17.1226	7.47565	7.47565	0	71697029	0	0	59.6443	0.544187
2020-09-14	7.16109e+07	299.584	153.897	7.01283	7.21091	15.4096	1.06805	85235.5	384.467	71697029	1.66724	16.4777	16.4777	7.21091	7.21091	0	71697029	0	0	57.2557	0.524642
2020-09-15	7.1611e+07	287.585	147.732	6.73221	6.95299	14.8184	1.03417	85147.9	384.972	71697029	1.60054	15.8526	15.8526	6.95299	6.95299	0	71697029	0	0	54.9628	0.505576
2020-09-16	7.16111e+07	276.067	141.814	6.4628	6.70201	14.2467	1.00086	85056.6	385.459	71697029	1.5365	15.2475	15.2475	6.70201	6.70201	0	71697029	0	0	52.7618	0.487007
2020-09-17	7.16113e+07	265.011	136.134	6.20416	6.45805	13.6942	0.96815	84961.7	385.928	71697029	1.47501	14.6623	14.6623	6.45805	6.45805	0	71697029	0	0	50.649	0.46895
2020-09-18	7.16114e+07	254.398	130.682	5.95586	6.22115	13.1608	0.936068	84863.3	386.38	71697029	1.41599	14.0969	14.0969	6.22115	6.22115	0	71697029	0	0	48.6211	0.451415
2020-09-19	7.16115e+07	244.207	125.448	5.71749	5.99132	12.6463	0.904646	84761.5	386.814	71697029	1.35932	13.5509	13.5509	5.99132	5.99132	0	71697029	0	0	46.6706	0.434408
2020-09-20	7.16116e+07	234.419	120.423	5.48864	5.76853	12.1502	0.873909	84656.5	387.232	71697029	1.30492	13.0241	13.0241	5.76853	5.76853	0	71697029	0	0	44.7958	0.417931
2020-09-21	7.16117e+07	225.024	115.599	5.26892	5.55275	11.6723	0.843877	84548.4	387.634	71697029	1.25269	12.5162	12.5162	5.55275	5.55275	0	71697029	0	0	43.0015	0.401983
2020-09-22	7.16119e+07	216.006	110.968	5.05796	5.3439	11.2121	0.814567	84437.2	388.02	71697029	1.20254	12.0266	12.0266	5.3439	5.3439	0	71697029	0	0	41.2791	0.386562
2020-09-23	7.1612e+07	207.35	106.521	4.85542	5.14189	10.769	0.785994	84323.1	388.392	71697029	1.1544	11.555	11.555	5.14189	5.14189	0	71697029	0	0	39.6255	0.371661
2020-09-24	7.16121e+07	199.041	102.253	4.66098	4.94661	10.3427	0.758165	84206.2	388.749	71697029	1.10818	11.1008	11.1008	4.94661	4.94661	0	71697029	0	0	38.0382	0.357274
2020-09-25	7.16122e+07	191.066	98.1556	4.4743	4.75795	9.93257	0.731089	84086.6	389.093	71697029	1.0638	10.6637	10.6637	4.75795	4.75795	0	71697029	0	0	36.5144	0.343391
2020-09-26	7.16124e+07	183.411	94.2225	4.29509	4.57576	9.53817	0.704768	83964.3	389.423	71697029	1.0212	10.2429	10.2429	4.57576	4.57576	0	71697029	0	0	35.0517	0.330002
2020-09-27	7.16125e+07	176.063	90.447	4.12306	4.39992	9.15897	0.679202	83839.4	389.74	71697029	0.980299	9.83817	9.83817	4.39992	4.39992	0	71697029	0	0	33.6477	0.317097
2020-09-28	7.16127e+07	169.01	86.823	3.95791	4.23027	8.79447	0.65439	83712.2	390.045	71697029	0.941036	9.44886	9.44886	4.23027	4.23027	0	71697029	0	0	32.2999	0.304663
2020-09-29	7.16128e+07	162.24	83.3443	3.79938	4.06667	8.44415	0.630327	83582.5	390.337	71697029	0.903344	9.07448	9.07448	4.06667	4.06667	0	71697029	0	0	31.0062	0.292688
2020-09-30	7.16129e+07	155.741	80.0052	3.64719	3.90895	8.10753	0.607007	83450.5	390.618	71697029	0.867162	8.71454	8.71454	3.90895	3.90895	0	71697029	0	0	29.7643	0.281159
2020-10-01	7.16131e+07	149.502	76.8001	3.50111	3.75695	7.78411	0.584421	83316.3	390.888	71697029	0.832428	8.36853	8.36853	3.75695	3.75695	0	71697029	0	0	28.5722	0.270063
2020-10-02	7.16132e+07	143.514	73.7235	3.36088	3.61052	7.47341	0.562561	83180	391.148	71697029	0.799085	8.03597	8.03597	3.61052	3.61052	0	71697029	0	0	27.4278	0.259387
2020-10-03	7.16134e+07	137.768	70.7703	3.22627	3.46949	7.17496	0.541414	83041.6	391.397	71697029	0.767079	7.71637	7.71637	3.46949	3.46949	0	71697029	0	0	26.3315	0.249118
2020-10-04	7.16135e+07	132.243	67.9354	3.09705	3.33369	6.88831	0.520968	82901.2	391.636	71697029	0.736355	7.40927	7.40927	3.33369	3.33369	0	71697029	0	0	25.2676	0.239242
2020-10-05	7.16137e+07	126.938	65.2136	2.973	3.20297	6.613	0.50121	82758.9	391.866	71697029	0.706862	7.11422	7.11422	3.20297	3.20297	0	71697029	0	0	24.2541	0.229747
2020-10-06	7.16138e+07	121.847	62.6	2.85389	3.07716	6.34862	0.482126	82614.7	392.087	71697029	0.678549	6.83075	6.83075	3.07716	3.07716	0	71697029	0	0	23.2824	0.220619
2020-10-07	7.1614e+07	116.961	60.0906	2.73953	2.9561	6.09474	0.463701	82468.7	392.298	71697029	0.651367	6.55844	6.55844	2.9561	2.9561	0	71697029	0	0	22.3495	0.211845
2020-10-08	7.16141e+07	112.271	57.6815	2.62974	2.83963	5.85094	0.445918	82320.9	392.502	71697029	0.625269	6.29686	6.29686	2.83963	2.83963	0	71697029	0	0	21.4538	0.203414
2020-10-09	7.16143e+07	107.77	55.3688	2.52433	2.7276	5.61685	0.428763	82171.5	392.697	71697029	0.600213	6.04561	6.04561	2.7276	2.7276	0	71697029	0	0	20.5939	0.195311
2020-10-10	7.16144e+07	103.449	53.1489	2.42314	2.61986	5.39206	0.412219	82020.4	392.885	71697029	0.576157	5.80428	5.80428	2.61986	2.61986	0	71697029	0	0	19.7685	0.187527
2020-10-11	7.16146e+07	99.3022	51.018	2.32601	2.51625	5.17624	0.396269	81867.7	393.065	71697029	0.553063	5.5725	5.5725	2.51625	2.51625	0	71697029	0	0	18.9761	0.180048
2020-10-12	7.16148e+07	95.3216	48.9726	2.23277	2.41664	4.96901	0.380897	81713.5	393.238	71697029	0.530894	5.3499	5.3499	2.41664	2.41664	0	71697029	0	0	18.2156	0.172864
2020-10-13	7.16149e+07	91.5008	47.0092	2.14326	2.32087	4.77004	0.366086	81557.9	393.404	71697029	0.509613	5.13613	5.13613	2.32087	2.32087	0	71697029	0	0	17.4856	0.165963
2020-10-14	7.16151e+07	87.8333	45.1247	2.05735	2.22882	4.57902	0.35182	81400.8	393.563	71697029	0.489184	4.93084	4.93084	2.22882	2.22882	0	71697029	0	0	16.7848	0.159334
2020-10-15	7.16153e+07	84.313	43.3158	1.97488	2.14034	4.39562	0.33808	81242.3	393.716	71697029	0.469574	4.7337	4.7337	2.14034	2.14034	0	71697029	0	0	16.1122	0.152968
2020-10-16	7.16154e+07	80.9339	41.5795	1.89572	2.05531	4.21954	0.324853	81082.5	393.863	71697029	0.450751	4.5444	4.5444	2.05531	2.05531	0	71697029	0	0	15.4665	0.146854
2020-10-17	7.16156e+07	77.6904	39.9128	1.81973	1.9736	4.05051	0.312119	80921.5	394.004	71697029	0.432683	4.36263	4.36263	1.9736	1.9736	0	71697029	0	0	14.8469	0.140982
2020-10-18	7.16158e+07	74.5808	38.3132	1.74679	1.89508	3.88823	0.299865	80759.1	394.139	71697029	0.41534	4.18809	4.18809	1.89508	1.89508	0	71697029	0	0	14.2558	0.135344
2020-10-19	7.16159e+07	71.5955	36.7781	1.67679	1.81965	3.73244	0.288074	80595.6	394.269	71697029	0.398692	4.02052	4.02052	1.81965	1.81965	0	71697029	0	0	13.6846	0.12993
2020-10-20	7.16161e+07	68.7294	35.3048	1.60961	1.74717	3.58289	0.27673	80430.9	394.394	71697029	0.382714	3.85962	3.85962	1.74717	1.74717	0	71697029	0	0	13.1364	0.124731
2020-10-21	7.16163e+07	65.9779	33.8909	1.54513	1.67755	3.43933	0.265819	80265.1	394.513	71697029	0.367379	3.70515	3.70515	1.67755	1.67755	0	71697029	0	0	12.6104	0.119739
2020-10-22	7.16164e+07	63.3366	32.5338	1.48325	1.61068	3.30152	0.255324	80098.2	394.628	71697029	0.35266	3.55684	3.55684	1.61068	1.61068	0	71697029	0	0	12.1056	0.114946
2020-10-23	7.16166e+07	60.8011	31.2312	1.42385	1.54644	3.16923	0.245233	79930.3	394.739	71697029	0.338534	3.41446	3.41446	1.54644	1.54644	0	71697029	0	0	11.621	0.110344
2020-10-24	7.16168e+07	58.3672	29.9807	1.36683	1.48475	3.04225	0.23553	79761.4	394.845	71697029	0.324975	3.27778	3.27778	1.48475	1.48475	0	71697029	0	0	11.1559	0.105926
2020-10-25	7.1617e+07	56.0308	28.7804	1.3121	1.42549	2.92036	0.226202	79591.4	394.946	71697029	0.311961	3.14656	3.14656	1.42549	1.42549	0	71697029	0	0	10.7094	0.101685
2020-10-26	7.16171e+07	53.7881	27.6283	1.25957	1.36859	2.80335	0.217236	79420.6	395.044	71697029	0.299469	3.02059	3.02059	1.36859	1.36859	0	71697029	0	0	10.2808	0.0976131
2020-10-27	7.16173e+07	51.6352	26.5223	1.20914	1.31394	2.69105	0.208618	79248.8	395.138	71697029	0.287478	2.89967	2.89967	1.31394	1.31394	0	71697029	0	0	9.86937	0.093704
2020-10-28	7.16175e+07	49.5686	25.4606	1.16073	1.26146	2.58325	0.200335	79076.1	395.228	71697029	0.275968	2.78358	2.78358	1.26146	1.26146	0	71697029	0	0	9.47443	0.0899514
2020-10-29	7.16177e+07	47.5848	24.4415	1.11427	1.21107	2.47977	0.192376	78902.6	395.314	71697029	0.26492	2.67214	2.67214	1.21107	1.21107	0	71697029	0	0	9.09531	0.086349
2020-10-30	7.16178e+07	45.6805	23.4632	1.06966	1.16268	2.38044	0.184728	78728.3	395.397	71697029	0.254314	2.56517	2.56517	1.16268	1.16268	0	71697029	0	0	8.73139	0.0828909
2020-10-31	7.1618e+07	43.862	22.5241	1.02685	1.11621	2.2851	0.17738	78553.2	395.476	71697029	0.244134	2.46248	2.46248	1.11621	1.11621	0	71697029	0	0	8.39152	0.0795713
2020-11-01	7.16182e+07	42.6204	21.6347	0.98602	1.0716	2.19359	0.17032	78377.3	395.553	71697029	0.234364	2.36391	2.36391	1.0716	1.0716	0	71697029	0	0	8.57377	0.0763846
2020-11-02	7.16184e+07	41.3854	20.826	0.947997	1.02878	2.10578	0.163538	78200.7	395.626	71697029	0.225038	2.26932	2.26932	1.02878	1.02878	0	71697029	0	0	8.24964	0.0733257
2020-11-03	7.16185e+07	40.1457	20.0946	0.912943	0.987713	2.02168	0.157023	78023.4	395.697	71697029	0.216258	2.1787	2.1787	0.987713	0.987713	0	71697029	0	0	7.95041	0.0703898
2020-11-04	7.16187e+07	38.9133	19.4223	0.880541	0.948389	1.94131	0.150766	77845.5	395.764	71697029	0.208085	2.09207	2.09207	0.948389	0.948389	0	71697029	0	0	7.67775	0.0675735
2020-11-05	7.16189e+07	37.7005	18.7922	0.850341	0.910795	1.86471	0.144757	77667	395.829	71697029	0.200503	2.00947	2.00947	0.910795	0.910795	0	71697029	0	0	7.42467	0.0648746
2020-11-06	7.16191e+07	36.5158	18.1926	0.821923	0.874904	1.79187	0.13899	77487.9	395.891	71697029	0.193448	1.93086	1.93086	0.874904	0.874904	0	71697029	0	0	7.18569	0.0622917
2020-11-07	7.16193e+07	35.3639	17.6167	0.794955	0.840678	1.72272	0.133456	77308.2	395.951	71697029	0.18684	1.85617	1.85617	0.840678	0.840678	0	71697029	0	0	6.95722	0.0598235
2020-11-08	7.16195e+07	34.2466	17.0606	0.769195	0.808062	1.65712	0.12815	77128.1	396.009	71697029	0.180605	1.78527	1.78527	0.808062	0.808062	0	71697029	0	0	6.73721	0.0574684
2020-11-09	7.16196e+07	33.1641	16.5224	0.744473	0.776994	1.59492	0.123065	76947.4	396.064	71697029	0.174679	1.71799	1.71799	0.776994	0.776994	0	71697029	0	0	6.52457	0.0552242
2020-11-10	7.16198e+07	32.116	16.0011	0.720673	0.747401	1.53592	0.118196	76766.2	396.117	71697029	0.169015	1.65411	1.65411	0.747401	0.747401	0	71697029	0	0	6.31873	0.0530877
2020-11-11	7.162e+07	31.1011	15.496	0.697713	0.719211	1.47991	0.113537	76584.5	396.168	71697029	0.16358	1.59345	1.59345	0.719211	0.719211	0	71697029	0	0	6.11935	0.0510551
2020-11-12	7.16202e+07	30.1185	15.0067	0.675537	0.692347	1.42669	0.10908	76402.4	396.217	71697029	0.158348	1.53577	1.53577	0.692347	0.692347	0	71697029	0	0	5.92621	0.049122
2020-11-13	7.16204e+07	29.1671	14.5328	0.654098	0.666736	1.37606	0.10482	76219.8	396.264	71697029	0.153302	1.48088	1.48088	0.666736	0.666736	0	71697029	0	0	5.7391	0.0472834
2020-11-14	7.16206e+07	28.246	14.0738	0.633361	0.642305	1.32784	0.100749	76036.7	396.31	71697029	0.148428	1.42859	1.42859	0.642305	0.642305	0	71697029	0	0	5.55814	0.0455344
2020-11-15	7.16207e+07	27.356	13.6293	0.613299	0.618988	1.28183	0.0968596	75853.3	396.354	71697029	0.143717	1.37869	1.37869	0.618988	0.618988	0	71697029	0	0	5.38453	0.0438696
2020-11-16	7.16209e+07	26.4939	13.199	0.593887	0.596717	1.23789	0.0931449	75669.4	396.396	71697029	0.139161	1.33104	1.33104	0.596717	0.596717	0	71697029	0	0	5.21453	0.0422841
2020-11-17	7.16211e+07	25.6588	12.7826	0.575105	0.575432	1.19587	0.0895973	75485.2	396.437	71697029	0.134753	1.28546	1.28546	0.575432	0.575432	0	71697029	0	0	5.05003	0.0407728
2020-11-18	7.16213e+07	24.85	12.3794	0.556927	0.555076	1.15562	0.0862092	75300.5	396.476	71697029	0.130489	1.24183	1.24183	0.555076	0.555076	0	71697029	0	0	4.89076	0.039331
2020-11-19	7.16215e+07	24.0667	11.989	0.539333	0.535594	1.11703	0.0829731	75115.6	396.514	71697029	0.126363	1.20001	1.20001	0.535594	0.535594	0	71697029	0	0	4.73658	0.0379542
2020-11-20	7.16217e+07	23.3081	11.611	0.522301	0.516937	1.08	0.0798816	74930.2	396.551	71697029	0.122369	1.15988	1.15988	0.516937	0.516937	0	71697029	0	0	4.58729	0.0366382
2020-11-21	7.16219e+07	22.5734	11.245	0.505812	0.499057	1.04442	0.0769278	74744.5	396.586	71697029	0.118503	1.12135	1.12135	0.499057	0.499057	0	71697029	0	0	4.44272	0.0353792
2020-11-22	7.1622e+07	21.862	10.8905	0.489847	0.481911	1.0102	0.0741045	74558.5	396.62	71697029	0.114761	1.08431	1.08431	0.481911	0.481911	0	71697029	0	0	4.30272	0.0341734
2020-11-23	7.16222e+07	21.173	10.5472	0.47439	0.46546	0.977274	0.0714051	74372.2	396.653	71697029	0.111138	1.04868	1.04868	0.46546	0.46546	0	71697029	0	0	4.16714	0.0330176
2020-11-24	7.16224e+07	20.5057	10.2147	0.459423	0.449664	0.945557	0.0688232	74185.6	396.685	71697029	0.107631	1.01438	1.01438	0.449664	0.449664	0	71697029	0	0	4.03584	0.0319088
2020-11-25	7.16226e+07	19.8595	9.89279	0.44493	0.434489	0.914987	0.0663527	73998.7	396.716	71697029	0.104234	0.98134	0.98134	0.434489	0.434489	0	71697029	0	0	3.90869	0.0308441
2020-11-26	7.16228e+07	19.2337	9.581	0.430897	0.419903	0.885506	0.0639878	73811.5	396.746	71697029	0.100946	0.949493	0.949493	0.419903	0.419903	0	71697029	0	0	3.78555	0.0298211
2020-11-27	7.1623e+07	18.6277	9.27906	0.417307	0.405875	0.857058	0.0617228	73624.1	396.775	71697029	0.0977616	0.918781	0.918781	0.405875	0.405875	0	71697029	0	0	3.6663	0.0288373
2020-11-28	7.16232e+07	18.0485	8.98664	0.404148	0.392377	0.829596	0.0595527	73436.4	396.803	71697029	0.0946783	0.889148	0.889148	0.392377	0.392377	0	71697029	0	0	3.5585	0.0278905
2020-11-29	7.16234e+07	20.4164	8.77077	0.392917	0.379386	0.803084	0.0574724	73248.5	396.83	71697029	0.0917065	0.860556	0.860556	0.379386	0.379386	0	71697029	0	0	6.45268	0.0269789
2020-11-30	7.16235e+07	22.4969	8.8169	0.388645	0.366943	0.777708	0.0554773	73060.5	396.856	71697029	0.0891225	0.833186	0.833186	0.366943	0.366943	0	71697029	0	0	6.38759	0.0261009
2020-12-01	7.16237e+07	24.3512	9.12366	0.392871	0.355236	0.754168	0.0535637	72872.4	396.881	71697029	0.0875941	0.807732	0.807732	0.355236	0.355236	0	71697029	0	0	6.51554	0.0252572
2020-12-02	7.16239e+07	26.1121	9.61282	0.40462	0.344553	0.733493	0.0517301	72684.5	396.905	71697029	0.087585	0.785223	0.785223	0.344553	0.344553	0	71697029	0	0	6.80477	0.0244544
2020-12-03	7.16241e+07	27.8852	10.2158	0.422301	0.33519	0.716704	0.0499785	72496.7	396.929	71697029	0.0891652	0.766683	0.766683	0.33519	0.33519	0	71697029	0	0	7.20052	0.0237056
2020-12-04	7.16243e+07	29.7353	10.8914	0.444521	0.327389	0.704613	0.0483148	72309.2	396.952	71697029	0.0921628	0.752928	0.752928	0.327389	0.327389	0	71697029	0	0	7.66332	0.0230281
2020-12-05	7.16245e+07	31.6975	11.6209	0.470306	0.321327	0.697754	0.046749	72121.9	396.975	71697029	0.0963307	0.744503	0.744503	0.321327	0.321327	0	71697029	0	0	8.17194	0.0224405
2020-12-06	7.16246e+07	33.7903	12.3987	0.499069	0.317114	0.696414	0.0452932	71935	396.997	71697029	0.101443	0.741707	0.741707	0.317114	0.317114	0	71697029	0	0	8.71783	0.0219601
2020-12-07	7.16248e+07	36.0251	13.2256	0.530505	0.314814	0.700689	0.0439613	71748.4	397.018	71697029	0.107332	0.74465	0.74465	0.314814	0.314814	0	71697029	0	0	9.29948	0.0216011
2020-12-08	7.1625e+07	38.4108	14.1052	0.564494	0.314452	0.710551	0.042767	71562.1	397.039	71697029	0.113891	0.753318	0.753318	0.314452	0.314452	0	71697029	0	0	9.91833	0.0213742
2020-12-09	7.16252e+07	40.9565	15.0417	0.601035	0.316036	0.7259	0.0417236	71376.3	397.061	71697029	0.121059	0.767623	0.767623	0.316036	0.316036	0	71697029	0	0	10.5772	0.0212865
2020-12-10	7.16254e+07	43.6721	16.0396	0.640191	0.31956	0.746605	0.0408428	71190.9	397.082	71697029	0.128814	0.787448	0.787448	0.31956	0.31956	0	71697029	0	0	11.2792	0.0213424
2020-12-11	7.16256e+07	46.5683	17.1034	0.682074	0.325015	0.772531	0.0401348	71005.9	397.104	71697029	0.137152	0.812666	0.812666	0.325015	0.325015	0	71697029	0	0	12.0275	0.021544
2020-12-12	7.16257e+07	49.6673	18.2376	0.726828	0.332391	0.803557	0.0396081	70821.5	397.126	71697029	0.14609	0.843166	0.843166	0.332391	0.332391	0	71697029	0	0	12.8357	0.0218917
2020-12-13	7.16259e+07	53.3981	19.4572	0.77484	0.341684	0.839594	0.0392696	70637.6	397.148	71697029	0.155653	0.878863	0.878863	0.341684	0.341684	0	71697029	0	0	14.1247	0.022385
2020-12-14	7.16261e+07	57.3541	20.7963	0.827079	0.352903	0.880612	0.0391249	70454.3	397.171	71697029	0.165915	0.919737	0.919737	0.352903	0.352903	0	71697029	0	0	15.0923	0.0230232
2020-12-15	7.16263e+07	61.5498	22.2642	0.884084	0.366089	0.926702	0.0391786	70271.7	397.195	71697029	0.17702	0.965881	0.965881	0.366089	0.366089	0	71697029	0	0	16.1451	0.0238056
2020-12-16	7.16264e+07	66.021	23.8591	0.946064	0.381308	0.978054	0.039435	70089.8	397.219	71697029	0.189094	1.01749	1.01749	0.381308	0.381308	0	71697029	0	0	17.2938	0.0247328
2020-12-17	7.16266e+07	70.802	25.5799	1.01315	0.398643	1.03491	0.0398981	69908.7	397.245	71697029	0.202218	1.07481	1.07481	0.398643	0.398643	0	71697029	0	0	18.5373	0.0258068
2020-12-18	7.16268e+07	75.9236	27.4296	1.08549	0.418183	1.09755	0.0405726	69728.5	397.272	71697029	0.216444	1.13812	1.13812	0.418183	0.418183	0	71697029	0	0	19.8763	0.0270312
2020-12-19	7.1627e+07	81.4145	29.4145	1.16333	0.440023	1.16624	0.0414636	69549.2	397.301	71697029	0.231813	1.20771	1.20771	0.440023	0.440023	0	71697029	0	0	21.3142	0.0284109
2020-12-20	7.16271e+07	87.303	31.543	1.24697	0.464264	1.24129	0.0425771	69371	397.331	71697029	0.248376	1.28387	1.28387	0.464264	0.464264	0	71697029	0	0	22.8568	0.0299516
2020-12-21	7.16273e+07	93.618	33.8253	1.33675	0.491012	1.32302	0.0439199	69193.8	397.362	71697029	0.266191	1.36694	1.36694	0.491012	0.491012	0	71697029	0	0	24.5109	0.03166
2020-12-22	7.16275e+07	100.39	36.2726	1.4331	0.520385	1.41175	0.0454996	69017.8	397.396	71697029	0.28533	1.45725	1.45725	0.520385	0.520385	0	71697029	0	0	26.2846	0.0335431
2020-12-23	7.16276e+07	107.653	38.8968	1.53647	0.552509	1.50788	0.0473245	68843	397.432	71697029	0.305877	1.5552	1.5552	0.552509	0.552509	0	71697029	0	0	28.1866	0.0356091
2020-12-24	7.16278e+07	115.442	41.7108	1.64735	0.587526	1.6118	0.0494039	68669.7	397.469	71697029	0.327925	1.66121	1.66121	0.587526	0.587526	0	71697029	0	0	30.2261	0.0378667
2020-12-25	7.1628e+07	123.795	44.7286	1.76627	0.625591	1.72398	0.0517481	68497.7	397.51	71697029	0.35158	1.77573	1.77573	0.625591	0.625591	0	71697029	0	0	32.4133	0.0403254
2020-12-26	7.16281e+07	132.726	47.9647	1.89383	0.666872	1.8449	0.0543682	68327.3	397.553	71697029	0.376954	1.89927	1.89927	0.666872	0.666872	0	71697029	0	0	34.7328	0.0429958
2020-12-27	7.16283e+07	132.938	51.2248	2.02594	0.711549	1.97508	0.0572765	68158.5	397.599	71697029	0.404127	2.03236	2.03236	0.711549	0.711549	0	71697029	0	0	27.6387	0.0458896
2020-12-28	7.16284e+07	133.935	53.9087	2.14681	0.75962	2.1144	0.0604863	67991.3	397.648	71697029	0.432354	2.17489	2.17489	0.75962	0.75962	0	71697029	0	0	29.2934	0.0490186
2020-12-29	7.16286e+07	135.754	55.9594	2.25019	0.81062	2.26111	0.0640104	67825.2	397.7	71697029	0.459563	2.32512	2.32512	0.81062	0.81062	0	71697029	0	0	30.6129	0.0523889
2020-12-30	7.16288e+07	138.152	57.5787	2.33765	0.86373	2.41226	0.0678564	67660.2	397.756	71697029	0.484133	2.48011	2.48011	0.86373	0.86373	0	71697029	0	0	31.6344	0.0559896
2020-12-31	7.16289e+07	140.899	58.9686	2.41328	0.918043	2.56467	0.0720226	67495.9	397.816	71697029	0.505592	2.63669	2.63669	0.918043	0.918043	0	71697029	0	0	32.4738	0.0597889
2021-01-01	7.16291e+07	143.845	60.2649	2.48113	0.972762	2.71564	0.0764951	67332.3	397.88	71697029	0.524263	2.79214	2.79214	0.972762	0.972762	0	71697029	0	0	33.225	0.0637386
2021-01-02	7.16292e+07	146.907	61.5428	2.54437	1.02727	2.86324	0.0812479	67169.4	397.947	71697029	0.540795	2.94449	2.94449	1.02727	1.02727	0	71697029	0	0	33.9456	0.0677833
2021-01-03	7.16294e+07	150.048	62.8368	2.60519	1.08115	3.00628	0.0862458	67007.3	398.019	71697029	0.555859	3.09252	3.09252	1.08115	1.08115	0	71697029	0	0	34.6652	0.0718691
2021-01-04	7.16296e+07	153.256	64.1604	2.66501	1.13415	3.14419	0.091448	66845.9	398.095	71697029	0.570011	3.23564	3.23564	1.13415	1.13415	0	71697029	0	0	35.3969	0.0759491
2021-01-05	7.16297e+07	156.527	65.5168	2.72469	1.18612	3.27689	0.0968114	66685.2	398.175	71697029	0.583663	3.3737	3.3737	1.18612	1.18612	0	71697029	0	0	36.1456	0.079986
2021-01-06	7.16299e+07	159.864	66.9064	2.78477	1.23704	3.40461	0.102295	66525.3	398.259	71697029	0.59709	3.5069	3.5069	1.23704	1.23704	0	71697029	0	0	36.912	0.0839536
2021-01-07	7.163e+07	163.271	68.328	2.84558	1.28691	3.52777	0.107859	66366.2	398.347	71697029	0.610486	3.63563	3.63563	1.28691	1.28691	0	71697029	0	0	37.6964	0.0878345
2021-01-08	7.16302e+07	166.748	69.7815	2.90732	1.3358	3.6469	0.113472	66207.9	398.438	71697029	0.623958	3.76038	3.76038	1.3358	1.3358	0	71697029	0	0	38.4983	0.0916209
2021-01-09	7.16303e+07	170.323	71.2667	2.97012	1.38379	3.7626	0.119104	66050.5	398.534	71697029	0.637587	3.8817	3.8817	1.38379	1.38379	0	71697029	0	0	39.3429	0.0953101
2021-01-10	7.16305e+07	178.705	72.8915	3.0365	1.431	3.87546	0.124734	65893.9	398.633	71697029	0.651443	4.0002	4.0002	1.431	1.431	0	71697029	0	0	45.034	0.0989053
2021-01-11	7.16306e+07	186.908	74.9645	3.11479	1.47763	3.98644	0.130345	65738.2	398.735	71697029	0.666006	4.11678	4.11678	1.47763	1.47763	0	71697029	0	0	46.2047	0.102413
2021-01-12	7.16308e+07	194.953	77.5042	3.20808	1.52415	4.09726	0.135926	65583.9	398.841	71697029	0.682405	4.23319	4.23319	1.52415	1.52415	0	71697029	0	0	47.6462	0.105846
2021-01-13	7.16309e+07	203.01	80.3997	3.31539	1.57119	4.21023	0.141473	65430.9	398.95	71697029	0.701485	4.35171	4.35171	1.57119	1.57119	0	71697029	0	0	49.3454	0.109228
2021-01-14	7.1631e+07	211.227	83.5464	3.43456	1.61942	4.32766	0.146991	65279.6	399.063	71697029	0.723471	4.47465	4.47465	1.61942	1.61942	0	71697029	0	0	51.233	0.112594
2021-01-15	7.16312e+07	219.703	86.8786	3.56357	1.66942	4.45151	0.152495	65129.9	399.179	71697029	0.748185	4.604	4.604	1.66942	1.66942	0	71697029	0	0	53.2561	0.115985
2021-01-16	7.16313e+07	228.495	90.3644	3.70094	1.72167	4.58329	0.158009	64982	399.298	71697029	0.775298	4.7413	4.7413	1.72167	1.72167	0	71697029	0	0	55.385	0.119449
2021-01-17	7.16315e+07	237.635	93.9929	3.84578	1.77657	4.72408	0.163564	64836	399.421	71697029	0.804488	4.88764	4.88764	1.77657	1.77657	0	71697029	0	0	57.6067	0.12303
2021-01-18	7.16316e+07	247.143	97.7645	3.99761	1.83439	4.87458	0.169193	64691.8	399.548	71697029	0.835506	5.04378	5.04378	1.83439	1.83439	0	71697029	0	0	59.9182	0.126765
2021-01-19	7.16317e+07	257.036	101.684	4.15623	1.89535	5.03527	0.174933	64549.7	399.679	71697029	0.86819	5.2102	5.2102	1.89535	1.89535	0	71697029	0	0	62.321	0.13069
2021-01-20	7.16318e+07	267.328	105.759	4.32166	1.95964	5.2064	0.180821	64409.6	399.814	71697029	0.90245	5.38723	5.38723	1.95964	1.95964	0	71697029	0	0	64.8189	0.13483
2021-01-21	7.1632e+07	278.033	109.995	4.49399	2.02739	5.38817	0.186891	64271.6	399.953	71697029	0.938249	5.57506	5.57506	2.02739	2.02739	0	71697029	0	0	67.4159	0.139208
2021-01-22	7.16321e+07	289.169	114.401	4.67341	2.09873	5.58069	0.193177	64135.9	400.097	71697029	0.975588	5.77387	5.77387	2.09873	2.09873	0	71697029	0	0	70.1166	0.143839
2021-01-23	7.16322e+07	300.796	118.982	4.86014	2.17377	5.78405	0.199709	64002.5	400.245	71697029	1.01449	5.98376	5.98376	2.17377	2.17377	0	71697029	0	0	72.9707	0.148738
2021-01-24	7.16323e+07	315.128	123.801	5.05563	2.25262	5.99836	0.206514	63871.5	400.399	71697029	1.055	6.20488	6.20488	2.25262	2.25262	0	71697029	0	0	78.1933	0.153914
2021-01-25	7.16324e+07	329.883	129.013	5.26417	2.33544	6.22391	0.213619	63743.1	400.559	71697029	1.0974	6.43753	6.43753	2.33544	2.33544	0	71697029	0	0	81.449	0.159376
2021-01-26	7.16325e+07	345.074	134.639	5.48761	2.42249	6.46142	0.221047	63617.4	400.724	71697029	1.14228	6.68247	6.68247	2.42249	2.42249	0	71697029	0	0	84.941	0.165135
2021-01-27	7.16326e+07	360.806	140.637	5.72593	2.51416	6.71195	0.22882	63494.7	400.895	71697029	1.19011	6.94077	6.94077	2.51416	2.51416	0	71697029	0	0	88.6868	0.171202
2021-01-28	7.16327e+07	377.176	146.968	5.97852	2.61081	6.97662	0.236964	63375.1	401.073	71697029	1.24109	7.21358	7.21358	2.61081	2.61081	0	71697029	0	0	92.6595	0.177596
2021-01-29	7.16328e+07	394.254	153.614	6.24489	2.71283	7.25648	0.245504	63258.8	401.257	71697029	1.29524	7.50198	7.50198	2.71283	2.71283	0	71697029	0	0	96.8405	0.184339
2021-01-30	7.16329e+07	412.095	160.57	6.52481	2.82055	7.55242	0.25447	63145.9	401.448	71697029	1.35248	7.80689	7.80689	2.82055	2.82055	0	71697029	0	0	101.222	0.191457
2021-01-31	7.1633e+07	430.742	167.842	6.81832	2.93427	7.86523	0.263891	63036.6	401.647	71697029	1.41278	8.12912	8.12912	2.93427	2.93427	0	71697029	0	0	105.806	0.198974
2021-02-01	7.16331e+07	450.235	175.442	7.12567	3.05425	8.19553	0.2738	62931.1	401.854	71697029	1.47611	8.46933	8.46933	3.05425	3.05425	0	71697029	0	0	110.598	0.206913
2021-02-02	7.16331e+07	470.613	183.385	7.44729	3.18075	8.54394	0.284229	62829.4	402.07	71697029	1.54251	8.82817	8.82817	3.18075	3.18075	0	71697029	0	0	115.606	0.215298
2021-02-03	7.16332e+07	491.915	191.687	7.78368	3.31401	8.91102	0.295211	62731.9	402.294	71697029	1.61204	9.20623	9.20623	3.31401	3.31401	0	71697029	0	0	120.84	0.224148
2021-02-04	7.16333e+07	514.182	200.364	8.13546	3.45429	9.29733	0.306777	62638.5	402.527	71697029	1.68479	9.60411	9.60411	3.45429	3.45429	0	71697029	0	0	126.311	0.233483
2021-02-05	7.16333e+07	537.458	209.433	8.50326	3.60184	9.70346	0.318959	62549.7	402.77	71697029	1.76089	10.0224	10.0224	3.60184	3.60184	0	71697029	0	0	132.029	0.243323
2021-02-06	7.16334e+07	561.697	218.914	8.88779	3.75691	10.13	0.331788	62465.4	403.024	71697029	1.84048	10.4618	10.4618	3.75691	3.75691	0	71697029	0	0	137.915	0.253685
2021-02-07	7.16334e+07	576.513	228.582	9.2844	3.91977	10.5777	0.345295	62385.9	403.289	71697029	1.92364	10.923	10.923	3.91977	3.91977	0	71697029	0	0	133.361	0.264587
2021-02-08	7.16335e+07	592.812	237.765	9.67529	4.09047	11.0464	0.359511	62311.2	403.565	71697029	2.00953	11.4059	11.4059	4.09047	4.09047	0	71697029	0	0	138.941	0.276048
2021-02-09	7.16335e+07	610.637	246.423	10.054	4.26854	11.5341	0.374464	62241	403.853	71697029	2.09583	11.9085	11.9085	4.26854	4.26854	0	71697029	0	0	144.257	0.288078
2021-02-10	7.16335e+07	629.691	254.807	10.4231	4.45313	12.0376	0.390176	62175	404.154	71697029	2.1808	12.4278	12.4278	4.45313	4.45313	0	71697029	0	0	149.334	0.300667
2021-02-11	7.16336e+07	649.708	263.162	10.7879	4.64328	12.5536	0.406655	62113.2	404.467	71697029	2.26402	12.9602	12.9602	4.64328	4.64328	0	71697029	0	0	154.323	0.313784
2021-02-12	7.16336e+07	670.526	271.649	11.1534	4.83822	13.0792	0.423899	62055.6	404.795	71697029	2.34601	13.5031	13.5031	4.83822	4.83822	0	71697029	0	0	159.345	0.327378
2021-02-13	7.16336e+07	692.069	280.362	11.5236	5.03739	13.6127	0.441888	62002.4	405.136	71697029	2.42762	14.0546	14.0546	5.03739	5.03739	0	71697029	0	0	164.475	0.341392
2021-02-14	7.16336e+07	714.317	289.345	11.9014	5.24045	14.1531	0.460595	61953.6	405.492	71697029	2.50971	14.6137	14.6137	5.24045	5.24045	0	71697029	0	0	169.752	0.355771
2021-02-15	7.16336e+07	737.277	298.621	12.2887	5.44729	14.7002	0.479984	61909.4	405.862	71697029	2.593	15.1802	15.1802	5.44729	5.44729	0	71697029	0	0	175.196	0.370472
2021-02-16	7.16336e+07	760.968	308.201	12.6869	5.65791	15.2545	0.500021	61869.9	406.248	71697029	2.67804	15.7545	15.7545	5.65791	5.65791	0	71697029	0	0	180.817	0.385463
2021-02-17	7.16336e+07	785.416	318.094	13.0968	5.87245	15.8166	0.520671	61835.3	406.649	71697029	2.76523	16.3373	16.3373	5.87245	5.87245	0	71697029	0	0	186.621	0.400723
2021-02-18	7.16336e+07	810.646	328.308	13.5193	6.09111	16.3876	0.541905	61805.7	407.065	71697029	2.85484	16.9295	16.9295	6.09111	6.09111	0	71697029	0	0	192.614	0.416248
2021-02-19	7.16336e+07	836.688	338.852	13.9549	6.31414	16.9686	0.563702	61781.3	407.497	71697029	2.9471	17.5324	17.5324	6.31414	6.31414	0	71697029	0	0	198.803	0.432038
2021-02-20	7.16336e+07	863.461	349.736	14.4043	6.54184	17.5608	0.586047	61762.2	407.945	71697029	3.04217	18.1469	18.1469	6.54184	6.54184	0	71697029	0	0	205.084	0.448106
2021-02-21	7.16336e+07	887.927	360.892	14.8662	6.77451	18.1654	0.608931	61748.6	408.409	71697029	3.14019	18.7743	18.7743	6.77451	6.77451	0	71697029	0	0	208.417	0.464468
2021-02-22	7.16336e+07	913.376	372.118	15.3353	7.01242	18.7833	0.632353	61740.6	408.891	71697029	3.24095	19.4156	19.4156	7.01242	7.01242	0	71697029	0	0	214.908	0.481145
2021-02-23	7.16335e+07	939.894	383.408	15.81	7.25566	19.4148	0.656317	61738.2	409.389	71697029	3.34381	20.0712	20.0712	7.25566	7.25566	0	71697029	0	0	221.51	0.49816
2021-02-24	7.16335e+07	967.402	394.854	16.2914	7.50421	20.0599	0.680832	61741.4	409.904	71697029	3.44828	20.7408	20.7408	7.50421	7.50421	0.00341616	7.1697e+07	0.00341616	3.23371e-18	228.176	0.515529
2021-02-25	7.16334e+07	995.833	406.54	16.7817	7.75803	20.7184	0.705905	61750.3	410.437	71697029	3.55434	21.4243	21.4243	7.75803	7.75803	2.0014	7.1697e+07	2.00481	6.53604e-09	234.959	0.533264
2021-02-26	7.16334e+07	1025.15	418.528	17.2828	8.01713	21.3902	0.731545	61765.1	410.989	71697029	3.66221	22.1217	22.1217	8.01713	8.01713	9.99207	7.1697e+07	11.9969	2.25068e-07	241.902	0.55137
2021-02-27	7.16333e+07	1055.36	430.853	17.7963	8.2816	22.0756	0.757759	61785.9	411.559	71697029	3.77227	22.8333	22.8333	8.2816	8.2816	1.01044	7.1697e+07	13.0073	2.20556e-06	249.032	0.569852
2021-02-28	7.16332e+07	1086.45	443.538	18.3235	8.55159	22.775	0.784554	61812.9	412.147	71697029	3.88485	23.5595	23.5595	8.55159	8.55159	2.00229	7.1697e+07	15.0096	1.0652e-05	256.367	0.588715
2021-03-01	7.16331e+07	1118.46	456.598	18.8653	8.82732	23.4892	0.811937	61846.3	412.755	71697029	4.00027	24.3011	24.3011	8.82732	8.82732	268.059	7.16967e+07	283.069	3.44891e-05	263.917	0.607966
2021-03-02	7.16331e+07	1151.42	470.046	19.4226	9.10907	24.2189	0.839916	61886.2	413.383	71697029	4.11878	25.0589	25.0589	9.10907	9.10907	3240.5	7.16935e+07	3523.57	0.000118271	271.691	0.627618
2021-03-03	7.1633e+07	1185.34	483.891	19.9959	9.39711	24.9653	0.868504	61932.9	414.031	71697029	4.24058	25.8338	25.8338	9.39711	9.39711	4881.26	7.16886e+07	8404.82	0.000661904	279.694	0.647684
2021-03-04	7.16329e+07	1220.26	498.145	20.5858	9.69178	25.7291	0.897714	61986.4	414.699	71697029	4.36584	26.6269	26.6269	9.69178	9.69178	6838.75	7.16818e+07	15243.6	0.00338945	287.933	0.668185
2021-03-05	7.16327e+07	1256.21	512.82	21.193	9.9934	26.5116	0.927563	62047.1	415.388	71697029	4.49471	27.4391	27.4391	9.9934	9.9934	5880.16	7.16759e+07	21123.7	0.0127373	296.415	0.68914
2021-03-06	7.16326e+07	1293.22	527.927	21.8179	10.3023	27.3136	0.958072	62115	416.099	71697029	4.62732	28.2716	28.2716	10.3023	10.3023	6355.02	7.16696e+07	27478.7	0.0372678	305.147	0.710575
2021-03-07	7.16325e+07	1331.35	543.481	22.4612	10.6189	28.1361	0.989262	62190.5	416.831	71697029	4.7638	29.1254	29.1254	10.6189	10.6189	568.562	7.1669e+07	28047.2	0.0906182	314.17	0.732512
2021-03-08	7.16323e+07	1370.6	559.495	23.1234	10.9435	28.9803	1.02116	62273.8	417.586	71697029	4.90427	30.0015	30.0015	10.9435	10.9435	15.2718	7.1669e+07	28062.4	0.191666	323.423	0.754979
2021-03-09	7.16322e+07	1410.99	575.984	23.805	11.2764	29.8471	1.05379	62364.9	418.364	71697029	5.04886	30.9009	30.9009	11.2764	11.2764	3048.05	7.16659e+07	31110.3	0.363411	332.949	0.778002
2021-03-10	7.1632e+07	1452.58	592.959	24.5068	11.618	30.7375	1.08719	62464.3	419.166	71697029	5.19771	31.8247	31.8247	11.618	11.618	2541.47	7.16634e+07	33651.5	0.631772	342.757	0.801608
2021-03-11	7.16319e+07	1495.38	610.435	25.2292	11.9688	31.6524	1.12139	62572.1	419.992	71697029	5.35094	32.7738	32.7738	11.9688	11.9688	2609.38	7.16608e+07	36260.4	1.02513	352.854	0.825825
2021-03-12	7.16317e+07	1539.44	628.425	25.9729	12.329	32.5929	1.15642	62688.5	420.842	71697029	5.50868	33.7493	33.7493	12.329	12.329	3419.99	7.16573e+07	39679.9	1.57403	363.248	0.85068
2021-03-13	7.16315e+07	1584.79	646.944	26.7384	12.699	33.5599	1.19231	62813.9	421.718	71697029	5.67106	34.7522	34.7522	12.699	12.699	4308.31	7.1653e+07	43987.5	2.31105	373.947	0.8762
2021-03-14	7.16313e+07	1631.48	666.007	27.5264	13.0791	34.5544	1.22911	62948.3	422.621	71697029	5.83822	35.7835	35.7835	13.0791	13.0791	572.628	7.16525e+07	44559.1	3.27074	384.96	0.902414
2021-03-15	7.16311e+07	1679.53	685.63	28.3375	13.4699	35.5773	1.26685	63092.3	423.55	71697029	6.01028	36.8441	36.8441	13.4699	13.4699	1627.67	7.16508e+07	46185.6	4.48961	396.296	0.929348
2021-03-16	7.16308e+07	1729	705.829	29.1725	13.8715	36.6296	1.30556	63245.8	424.507	71697029	6.1874	37.9351	37.9351	13.8715	13.8715	3813.84	7.1647e+07	49997.9	6.00543	407.964	0.957031
2021-03-17	7.16306e+07	1779.92	726.622	30.0319	14.2845	37.7122	1.34529	63409.4	425.493	71697029	6.36972	39.0575	39.0575	14.2845	14.2845	4370.03	7.16427e+07	54366.1	7.85679	419.974	0.98549
2021-03-18	7.16304e+07	1832.33	748.025	30.9166	14.7092	38.8262	1.38608	63583.2	426.507	71697029	6.55739	40.2122	40.2122	14.7092	14.7092	5902.7	7.16368e+07	60266.5	10.0833	432.337	1.01475
2021-03-19	7.16301e+07	1886.27	770.055	31.8272	15.1459	39.9725	1.42796	63767.5	427.552	71697029	6.75056	41.4004	41.4004	15.1459	15.1459	5949.28	7.16308e+07	66213.2	12.7262	445.061	1.04485
2021-03-20	7.16298e+07	1942.02	792.733	32.7645	15.5952	41.1521	1.47098	63962.7	428.628	71697029	6.94941	42.6231	42.6231	15.5952	15.5952	5325.57	7.16255e+07	71535.7	15.8288	458.383	1.0758
2021-03-21	7.16295e+07	2037.05	816.936	33.7486	16.0573	42.3663	1.51517	64169.1	429.736	71697029	7.15426	43.8814	43.8814	16.0573	16.0573	4299.76	7.16212e+07	75831.8	19.4374	510.503	1.10764
2021-03-22	7.16291e+07	2131.96	845.138	34.846	16.5337	43.6189	1.56059	64388.1	430.876	71697029	7.36888	45.1795	45.1795	16.5337	16.5337	5374.26	7.16158e+07	81201.9	23.6012	527.135	1.1404
2021-03-23	7.16288e+07	2227.06	877.526	36.0823	17.0273	44.9207	1.60727	64621.8	432.05	71697029	7.60223	46.5279	46.5279	17.0273	17.0273	14929.5	7.16009e+07	96126.6	28.3722	546.333	1.17415
2021-03-24	7.16284e+07	2323.76	913.265	37.4511	17.5429	46.287	1.65531	64871.9	433.259	71697029	7.86119	47.9423	47.9423	17.5429	17.5429	19657.6	7.15812e+07	115779	33.8059	567.925	1.20901
2021-03-25	7.1628e+07	2423.28	951.571	38.9368	18.0853	47.734	1.70482	65139.8	434.505	71697029	8.1478	49.4388	49.4388	18.0853	18.0853	19016	7.15622e+07	134789	39.9645	591.379	1.24521
2021-03-26	7.16275e+07	2526.46	991.962	40.5249	18.6589	49.2754	1.75598	65426.6	435.788	71697029	8.46093	51.0314	51.0314	18.6589	18.6589	14150.5	7.1548e+07	148932	46.9201	616.295	1.28304
2021-03-27	7.16271e+07	2633.83	1034.22	42.2053	19.2673	50.9222	1.80901	65733.4	437.11	71697029	8.79831	52.7312	52.7312	19.2673	19.2673	12776.2	7.15353e+07	161701	54.7571	642.455	1.32281
2021-03-28	7.16266e+07	2745.71	1078.29	43.972	19.9135	52.682	1.86418	66060.8	438.475	71697029	9.15769	54.5461	54.5461	19.9135	19.9135	3478.01	7.15318e+07	165170	63.5721	669.776	1.36482
2021-03-29	7.16261e+07	2862.33	1124.2	45.8227	20.5995	54.56	1.92179	66409.8	439.885	71697029	9.53742	56.4818	56.4818	20.5995	20.5995	1840.34	7.153e+07	167000	73.4734	698.253	1.40936
2021-03-30	7.16255e+07	2983.9	1172.04	47.7573	21.3273	56.56	1.98213	66781.3	441.341	71697029	9.93652	58.5422	58.5422	21.3273	21.3273	12504.9	7.15175e+07	179494	84.5767	727.92	1.45666
2021-03-31	7.16249e+07	3110.61	1221.88	49.7772	22.0984	58.6845	2.0455	67176.3	442.848	71697029	10.3546	60.73	60.73	22.0984	22.0984	12385.5	7.15051e+07	191867	97.0028	758.826	1.50692
2021-04-01	7.16243e+07	3242.68	1273.81	51.8846	22.914	60.9354	2.1122	67595.6	444.408	71697029	10.7916	63.0476	63.0476	22.914	22.914	10475.9	7.14946e+07	202329	110.877	791.026	1.5603
2021-04-02	7.16237e+07	3380.31	1327.93	54.0825	23.7754	63.3145	2.18249	68040.4	446.025	71697029	11.248	65.497	65.497	23.7754	23.7754	14696.7	7.14799e+07	217010	126.331	824.576	1.61694
2021-04-03	7.1623e+07	3523.73	1384.33	56.3742	24.6839	65.8236	2.25663	68511.6	447.702	71697029	11.7241	68.0803	68.0803	24.6839	24.6839	29038.2	7.14509e+07	246031	143.499	859.52	1.67693
2021-04-04	7.16223e+07	3659.85	1442.81	58.7565	25.6406	68.4647	2.33485	69010.5	449.443	71697029	12.2207	70.7996	70.7996	25.6406	25.6406	13259.9	7.14376e+07	259272	162.525	882.265	1.74039
2021-04-05	7.16216e+07	3802.74	1502.6	61.21	26.6465	71.2391	2.41736	69537.6	451.25	71697029	12.7371	73.6564	73.6564	26.6465	26.6465	14511.1	7.14231e+07	273762	183.561	919.104	1.80738
2021-04-06	7.16208e+07	3952.55	1563.72	63.7297	27.7019	74.146	2.50438	70093.7	453.128	71697029	13.2711	76.6503	76.6503	27.7019	27.7019	42701.7	7.13804e+07	316441	206.77	956.737	1.878
2021-04-07	7.162e+07	4109.08	1626.57	66.3217	28.8068	77.1833	2.59609	70679.5	455.08	71697029	13.8211	79.7794	79.7794	28.8068	28.8068	38604.1	7.13418e+07	355019	232.325	995.308	1.95227
2021-04-08	7.16191e+07	4272.19	1691.52	68.9958	29.9612	80.3492	2.69264	71295.9	457.111	71697029	14.3872	83.0419	83.0419	29.9612	29.9612	71107.7	7.12707e+07	426099	260.419	1035.06	2.03023
2021-04-09	7.16182e+07	4441.87	1758.87	71.7614	31.1651	83.6429	2.79418	71943.9	459.222	71697029	14.9708	86.437	86.437	31.1651	31.1651	73783.7	7.11969e+07	499852	291.268	1076.19	2.11187
2021-04-10	7.16173e+07	4618.23	1828.81	74.6267	32.419	87.0649	2.90081	72624.8	461.42	71697029	15.5737	89.9657	89.9657	32.419	32.419	74518.6	7.11224e+07	574337	325.126	1118.84	2.19719
2021-04-11	7.16163e+07	4801.44	1901.48	77.5985	33.7239	90.6173	3.01265	73339.8	463.706	71697029	16.1976	93.6299	93.6299	33.7239	33.7239	17675	7.11047e+07	591974	362.296	1163.1	2.2862
2021-04-12	7.16153e+07	4991.72	1976.99	80.6825	35.081	94.3033	3.12978	74090.2	466.085	71697029	16.8441	97.4331	97.4331	35.081	35.081	5506.59	7.10992e+07	597440	403.129	1209.05	2.37892
2021-04-13	7.16142e+07	5189.32	2055.45	83.8841	36.4915	98.1271	3.2523	74877.4	468.56	71697029	17.5146	101.379	101.379	36.4915	36.4915	5029.71	7.10942e+07	602425	448.018	1256.76	2.4754
2021-04-14	7.16131e+07	5394.51	2136.96	87.2084	37.9573	102.094	3.38031	75702.9	471.136	71697029	18.2104	105.474	105.474	37.9573	37.9573	1370.74	7.10928e+07	603746	497.381	1306.31	2.5757
2021-04-15	7.16119e+07	5607.59	2221.63	90.6604	39.4802	106.208	3.51391	76568	473.816	71697029	18.9328	109.722	109.722	39.4802	39.4802	2544.58	7.10902e+07	606237	551.643	1357.75	2.67992
2021-04-16	7.16107e+07	5828.84	2309.56	94.2453	41.062	110.476	3.65324	77474.4	476.604	71697029	19.6828	114.13	114.13	41.062	41.062	7851.93	7.10824e+07	614029	611.231	1411.17	2.78817
2021-04-17	7.16094e+07	6058.79	2400.88	97.9684	42.705	114.905	3.79842	78423.6	479.504	71697029	20.4616	118.703	118.703	42.705	42.705	20675	7.10617e+07	634639	676.565	1466.85	2.90057
2021-04-18	7.16079e+07	6424.4	2498.58	101.899	44.4115	119.501	3.94961	79417.6	482.522	71697029	21.271	123.45	123.45	44.4115	44.4115	3651.36	7.10581e+07	638219	748.048	1654.59	3.01725
2021-04-19	7.16064e+07	6794.47	2611.03	106.263	46.1866	124.28	4.10697	80461.5	485.66	71697029	22.1241	128.387	128.387	46.1866	46.1866	11076.2	7.1047e+07	649217	826.075	1724.93	3.1384
2021-04-20	7.16048e+07	7170.9	2739.1	111.153	48.0422	129.282	4.27072	81562.9	488.924	71697029	23.0516	133.553	133.553	48.0422	48.0422	46470.8	7.10005e+07	695603	911.023	1805.7	3.26427
2021-04-21	7.16031e+07	7558.92	2880.28	116.557	49.9947	134.564	4.44117	82728.5	492.32	71697029	24.0778	139.005	139.005	49.9947	49.9947	48869.5	7.09516e+07	744380	1003.26	1896.16	3.3954
2021-04-22	7.16013e+07	7963.13	3032.21	122.433	52.0622	140.182	4.61878	83964.1	495.852	71697029	25.211	144.801	144.801	52.0622	52.0622	130036	7.08216e+07	874316	1103.13	1994.58	3.53262
2021-04-23	7.15993e+07	8386.76	3193.56	128.742	54.2612	146.191	4.80423	85274.4	499.529	71697029	26.4497	150.995	150.995	54.2612	54.2612	109563	7.0712e+07	983772	1211.02	2099.69	3.67699
2021-04-24	7.15973e+07	8831.93	3363.81	135.458	56.6064	152.634	4.99838	86663.8	503.359	71697029	27.7883	157.632	157.632	56.6064	56.6064	120913	7.05911e+07	1.10457e+06	1327.34	2210.86	3.82969
2021-04-25	7.15952e+07	9300.16	3543.04	142.573	59.1098	159.544	5.20224	88136.4	507.351	71697029	29.2213	164.746	164.746	59.1098	59.1098	27670	7.05635e+07	1.13211e+06	1452.56	2327.92	3.99189
2021-04-26	7.15929e+07	9792.69	3731.55	150.086	61.782	166.948	5.41693	89696.7	511.516	71697029	30.7453	172.365	172.365	61.782	61.782	22439.5	7.0541e+07	1.15442e+06	1587.2	2450.96	4.1647
2021-04-27	7.15905e+07	10310.7	3929.79	158.005	64.6322	174.87	5.64362	91349.1	515.865	71697029	32.3589	180.513	180.513	64.6322	64.6322	68735.1	7.04723e+07	1.22301e+06	1731.88	2580.27	4.3491
2021-04-28	7.1588e+07	10855.4	4138.27	166.345	67.6689	183.326	5.88352	93098.4	520.411	71697029	34.0628	189.21	189.21	67.6689	67.6689	51170.3	7.04211e+07	1.27402e+06	1887.22	2716.15	4.54599
2021-04-29	7.15853e+07	11428.1	4357.51	175.123	70.9002	192.335	6.1378	94949.7	525.167	71697029	35.8589	198.473	198.473	70.9002	70.9002	62342.4	7.03588e+07	1.3362e+06	2053.89	2858.92	4.75614
2021-04-30	7.15825e+07	12030.1	4588.04	184.356	74.3343	201.915	6.40763	96908.1	530.147	71697029	37.7505	208.323	208.323	74.3343	74.3343	68495.9	7.02903e+07	1.40452e+06	2232.59	3008.93	4.98024
2021-05-01	7.15795e+07	12662.7	4830.42	194.067	77.9791	212.083	6.69414	98979.2	535.366	71697029	39.7411	218.777	218.777	77.9791	77.9791	64660	7.02256e+07	1.46898e+06	2424.05	3166.42	5.21896
2021-05-02	7.15765e+07	13211	5082.61	204.22	81.8431	222.857	6.99842	101169	540.839	71697029	41.8347	229.856	229.856	81.8431	81.8431	2817.82	7.02228e+07	1.4716e+06	2629.02	3212.57	5.4729
2021-05-03	7.15733e+07	13796.1	5337.63	214.635	85.9325	234.251	7.32153	103479	546.582	71697029	44.0251	241.572	241.572	85.9325	85.9325	2216.31	7.02206e+07	1.47359e+06	2848.29	3375.47	5.74266
2021-05-04	7.157e+07	14418.3	5595.31	225.256	90.2479	246.255	7.66451	105911	552.61	71697029	46.2901	253.92	253.92	90.2479	90.2479	12935.2	7.02077e+07	1.4863e+06	3082.65	3539.77	6.02875
2021-05-05	7.15665e+07	15075.3	5858.64	236.124	94.7862	258.85	8.02829	108468	558.942	71697029	48.6138	266.879	266.879	94.7862	94.7862	6370.13	7.02013e+07	1.49242e+06	3332.85	3706.6	6.33147
2021-05-06	7.15628e+07	15764.9	6130.56	247.308	99.5434	272.015	8.41366	111152	565.593	71697029	50.9948	280.429	280.429	99.5434	99.5434	30394.7	7.01709e+07	1.52254e+06	3599.65	3877.93	6.65087
2021-05-07	7.15589e+07	16486.6	6413.16	258.878	104.517	285.735	8.82128	113968	572.58	71697029	53.4413	294.556	294.556	104.517	104.517	50151.4	7.01207e+07	1.57241e+06	3883.76	4055.38	6.98684
2021-05-08	7.15549e+07	17240.5	6707.79	270.89	109.709	300.007	9.25164	116921	579.919	71697029	55.9658	309.259	309.259	109.709	109.709	82052.5	7.00387e+07	1.65416e+06	4185.87	4240.04	7.3392
2021-05-09	7.15507e+07	18027.5	7015.34	283.392	115.121	314.839	9.70515	120018	587.627	71697029	58.5806	324.544	324.544	115.121	115.121	10093.2	7.00286e+07	1.66393e+06	4506.64	4432.58	7.7078
2021-05-10	7.15462e+07	18849	7336.49	296.42	120.76	330.246	10.1821	123265	595.719	71697029	61.2969	340.429	340.429	120.76	120.76	17609.7	7.0011e+07	1.6812e+06	4846.73	4633.49	8.09264
2021-05-11	7.15416e+07	19706.3	7671.82	310.007	126.632	346.253	10.6829	126668	604.213	71697029	64.124	356.936	356.936	126.632	126.632	27681.1	6.99833e+07	1.70852e+06	5206.79	4843.17	8.49387
2021-05-12	7.15367e+07	20600.9	8021.91	324.182	132.747	362.886	11.2079	130235	613.125	71697029	67.0701	374.094	374.094	132.747	132.747	89616.5	6.98937e+07	1.79776e+06	5587.42	5062	8.91176
2021-05-13	7.15316e+07	21534.5	8387.37	338.973	139.116	380.178	11.7575	133972	622.472	71697029	70.1424	391.936	391.936	139.116	139.116	130072	6.97636e+07	1.92743e+06	5989.24	5290.32	9.34679
2021-05-14	7.15263e+07	22508.6	8768.81	354.407	145.748	398.164	12.3323	137886	632.271	71697029	73.3474	410.496	410.496	145.748	145.748	103880	6.96597e+07	2.03089e+06	6412.86	5528.45	9.79952
2021-05-15	7.15208e+07	23524.5	9166.9	370.511	152.657	416.879	12.9329	141986	642.542	71697029	76.6914	429.812	429.812	152.657	152.657	108161	6.95516e+07	2.1386e+06	6858.91	5776.55	10.2707
2021-05-16	7.15152e+07	24365.3	9577.37	387.2	159.855	436.36	13.56	146280	653.303	71697029	80.1793	449.92	449.92	159.855	159.855	24085.7	6.95275e+07	2.16222e+06	7328.06	5810.87	10.761
2021-05-17	7.15093e+07	25259	9986.68	404.123	167.349	456.63	14.2146	150768	664.574	71697029	83.7967	470.844	470.844	167.349	167.349	19544.5	6.95079e+07	2.18127e+06	7821.04	6061.96	11.2714
2021-05-18	7.15032e+07	26205.7	10394.2	421.16	175.138	477.672	14.8974	155451	676.377	71697029	87.4987	492.569	492.569	175.138	175.138	81272.9	6.94267e+07	2.26203e+06	8338.61	6311.38	11.8026
2021-05-19	7.14969e+07	27199.7	10805.4	438.372	183.211	499.443	15.6093	160328	688.732	71697029	91.2521	515.052	515.052	183.211	183.211	92088	6.93346e+07	2.35357e+06	8881.53	6560.96	12.355
2021-05-20	7.14903e+07	28236.2	11225.4	455.878	191.557	521.896	16.351	165403	701.66	71697029	95.0511	538.247	538.247	191.557	191.557	94820.3	6.92398e+07	2.44782e+06	9450.58	6814.02	12.9284
2021-05-21	7.14834e+07	29312.3	11657.8	473.79	200.168	544.998	17.1229	170681	715.183	71697029	98.9085	562.121	562.121	200.168	200.168	127608	6.91121e+07	2.57483e+06	10046.6	7073.21	13.5225
2021-05-22	7.14763e+07	30427.2	12104.7	492.201	209.038	568.731	17.9254	176168	729.32	71697029	102.844	586.657	586.657	209.038	209.038	173663	6.89385e+07	2.74787e+06	10670.4	7340.18	14.1368
2021-05-23	7.14689e+07	31580.9	12567.3	511.175	218.17	593.097	18.7583	181870	744.09	71697029	106.877	611.856	611.856	218.17	218.17	55252.8	6.88832e+07	2.80247e+06	11322.9	7615.81	14.7706
2021-05-24	7.14613e+07	32774.1	13046.3	530.761	227.568	618.112	19.6217	187797	759.514	71697029	111.024	637.734	637.734	227.568	227.568	45239.6	6.8838e+07	2.84703e+06	12005	7900.61	15.4236
2021-05-25	7.14533e+07	34007.8	13542.1	550.996	237.238	643.802	20.5157	193955	775.61	71697029	115.298	664.317	664.317	237.238	237.238	122292	6.87157e+07	2.96861e+06	12717.8	8194.96	16.0959
2021-05-26	7.1445e+07	35283.1	14055.2	571.909	247.192	670.2	21.4401	200353	792.397	71697029	119.71	691.64	691.64	247.192	247.192	122316	6.85934e+07	3.09018e+06	13462.3	8499.11	16.7875
2021-05-27	7.14365e+07	36601.1	14586	593.526	257.439	697.344	22.3952	206999	809.896	71697029	124.268	719.739	719.739	257.439	257.439	66561.1	6.85268e+07	3.15597e+06	14239.7	8813.25	17.4988
2021-05-28	7.14276e+07	37962.7	15134.9	615.87	267.993	725.274	23.3813	213901	828.126	71697029	128.978	748.655	748.655	267.993	267.993	132337	6.83945e+07	3.28749e+06	15050.9	9137.59	18.2305
2021-05-29	7.14183e+07	39369.9	15702.4	638.963	278.866	754.031	24.3988	221068	847.11	71697029	133.845	778.43	778.43	278.866	278.866	160959	6.82335e+07	3.4476e+06	15897.2	9473.03	18.9834
2021-05-30	7.14082e+07	41409.9	16302.1	663.117	290.071	783.66	25.4483	228511	866.868	71697029	138.878	809.108	809.108	290.071	290.071	61570.8	6.8172e+07	3.50829e+06	16779.7	10420.7	19.7582
2021-05-31	7.13976e+07	43472.1	16972.7	689.369	301.635	814.245	26.5306	236254	887.424	71697029	144.137	840.776	840.776	301.635	301.635	49527.1	6.81224e+07	3.5569e+06	17699.8	10822.6	20.556
2021-06-01	7.13866e+07	45563.5	17717.6	718.131	313.614	845.976	27.6467	244334	908.802	71697029	149.761	873.622	873.622	313.614	313.614	83378.8	6.80391e+07	3.63932e+06	18658.7	11271.7	21.3782
2021-06-02	7.13751e+07	47706.6	18524.6	749.328	326.087	879.113	28.798	252782	931.03	71697029	155.86	907.911	907.911	326.087	326.087	88822.7	6.79502e+07	3.72714e+06	19657.7	11764.1	22.2276
2021-06-03	7.13631e+07	49921.2	19382.2	782.745	339.136	913.929	29.987	261626	954.138	71697029	162.47	943.916	943.916	339.136	339.136	95330.1	6.78549e+07	3.82143e+06	20698.1	12291.7	23.1081
2021-06-04	7.13505e+07	52220.7	20283.4	818.179	352.838	950.664	31.2167	270888	978.163	71697029	169.578	981.881	981.881	352.838	352.838	72993	6.77819e+07	3.89334e+06	21781.2	12848.3	24.0248
2021-06-05	7.13374e+07	54613.7	21225.2	855.496	367.257	989.511	32.4913	280587	1003.15	71697029	177.155	1022	1022	367.257	367.257	166599	6.76153e+07	4.05881e+06	22908.2	13430.7	24.9832
2021-06-06	7.13236e+07	57105.7	22207.2	894.624	382.448	1030.62	33.8155	290743	1029.13	71697029	185.17	1064.43	1064.43	382.448	382.448	47738	6.75676e+07	4.10538e+06	24080.6	14037.8	25.9887
2021-06-07	7.13092e+07	59700.8	23230.3	935.541	398.455	1074.09	35.1944	301375	1056.18	71697029	193.602	1109.29	1109.29	398.455	398.455	51897.5	6.75157e+07	4.15606e+06	25299.6	14669.4	27.0464
2021-06-08	7.12942e+07	62402.7	24295.7	978.258	415.315	1120.02	36.6336	312502	1084.34	71697029	202.441	1156.65	1156.65	415.315	415.315	507811	6.70079e+07	4.6626e+06	26566.6	15326.4	28.1605
2021-06-09	7.12785e+07	65214.2	25405.1	1022.8	433.063	1168.47	38.1383	324146	1113.68	71697029	211.682	1206.6	1206.6	433.063	433.063	414839	6.6593e+07	5.07613e+06	27882.8	16008.9	29.3349
2021-06-10	7.12621e+07	68137.5	26560.1	1069.2	451.727	1219.49	39.714	336327	1144.25	71697029	221.329	1259.2	1259.2	451.727	451.727	366849	6.62262e+07	5.44161e+06	29249.8	16716.9	30.5729
2021-06-11	7.12449e+07	71174.4	27762	1117.48	471.336	1273.14	41.3657	349068	1176.13	71697029	231.384	1314.5	1314.5	471.336	471.336	330200	6.5896e+07	5.77039e+06	30669.1	17450.4	31.8773
2021-06-12	7.12271e+07	74326.2	29012.2	1167.66	491.917	1329.46	43.0982	362391	1209.38	71697029	241.854	1372.56	1372.56	491.917	491.917	402410	6.54936e+07	6.17132e+06	32142.7	18209.8	33.2504
2021-06-13	7.12081e+07	77865	30317.7	1219.91	513.493	1388.5	44.9162	376320	1244.07	71697029	252.746	1433.41	1433.41	513.493	513.493	150013	6.53435e+07	6.31981e+06	33672.8	19272.8	34.6944
2021-06-14	7.11883e+07	81511.2	31697.2	1274.72	536.095	1450.31	46.8239	390886	1280.28	71697029	264.089	1497.13	1497.13	536.095	536.095	118093	6.52255e+07	6.43631e+06	35261.7	20106.9	36.2113
2021-06-15	7.11677e+07	85268.8	33152.8	1332.31	559.765	1515.01	48.8254	406126	1318.09	71697029	275.953	1563.83	1563.83	559.765	559.765	299438	6.4926e+07	6.7341e+06	36912.1	20984.4	37.803
2021-06-16	7.11462e+07	89149.1	34679.6	1392.68	584.554	1582.73	50.9249	422074	1357.56	71697029	288.394	1633.66	1633.66	584.554	584.554	252599	6.46734e+07	6.98498e+06	38626.7	21903.7	39.4719
2021-06-17	7.11237e+07	93161.6	36272.9	1455.76	610.517	1653.64	53.1264	438763	1398.78	71697029	301.435	1706.76	1706.76	610.517	610.517	185435	6.4488e+07	7.16864e+06	40408.4	22861.1	41.2208
2021-06-18	7.11002e+07	97313.1	37929.7	1521.48	637.704	1727.86	55.4344	456224	1441.83	71697029	315.075	1783.29	1783.29	637.704	637.704	204724	6.42833e+07	7.37151e+06	42260.2	23854	43.0531
2021-06-19	7.10757e+07	101608	39649.3	1589.82	666.16	1805.51	57.8534	474487	1486.8	71697029	329.309	1863.36	1863.36	666.16	666.16	248596	6.40347e+07	7.61818e+06	44185.2	24880.8	44.9723
2021-06-20	7.10501e+07	106049	41431.6	1660.75	695.927	1886.68	60.3882	493582	1533.79	71697029	344.128	1947.07	1947.07	695.927	695.927	107866	6.39268e+07	7.72404e+06	46186.5	25941.2	46.9818
2021-06-21	7.10235e+07	110639	43277.4	1734.3	727.041	1971.48	63.0436	513538	1582.87	71697029	359.528	2034.52	2034.52	727.041	727.041	86368.2	6.38404e+07	7.80833e+06	48267.5	27035.1	49.0848
2021-06-22	7.09957e+07	115380	45187.5	1810.49	759.534	2059.95	65.8244	534386	1634.15	71697029	375.509	2125.78	2125.78	759.534	759.534	212346	6.36281e+07	8.01851e+06	50431.3	28163.4	51.2845
2021-06-23	7.09668e+07	120275	47162.9	1889.36	793.437	2152.17	68.7354	556157	1687.74	71697029	392.075	2220.91	2220.91	793.437	793.437	236613	6.33915e+07	8.25288e+06	52681	29326.5	53.5835
2021-06-24	7.09368e+07	125325	49204.6	1970.97	828.779	2248.21	71.781	578881	1743.72	71697029	409.234	2319.99	2319.99	828.779	828.779	247078	6.31444e+07	8.49762e+06	55019.9	30524.5	55.9843
2021-06-25	7.09054e+07	130532	51313.7	2055.33	865.59	2348.1	74.9659	602591	1802.21	71697029	426.994	2423.07	2423.07	865.59	865.59	263115	6.28813e+07	8.7583e+06	57451	31757.4	58.4892
2021-06-26	7.08729e+07	135896	53491.1	2142.49	903.897	2451.93	78.2941	627319	1863.31	71697029	445.363	2530.22	2530.22	903.897	903.897	303582	6.25777e+07	9.05936e+06	59977.5	33025.2	61.1004
2021-06-27	7.0839e+07	141420	55737.5	2232.45	943.727	2559.73	81.77	653096	1927.13	71697029	464.347	2641.5	2641.5	943.727	943.727	105213	6.24725e+07	9.16194e+06	62602.6	34329	63.82
2021-06-28	7.08039e+07	147103	58053.7	2325.26	985.105	2671.57	85.3973	679957	1993.78	71697029	483.952	2756.97	2756.97	985.105	985.105	95085.7	6.23774e+07	9.2543e+06	65329.3	35665.8	66.6499
2021-06-29	7.07673e+07	152945	60440	2420.93	1028.06	2787.49	89.18	707934	2063.37	71697029	504.184	2876.67	2876.67	1028.06	1028.06	258913	6.21185e+07	9.51038e+06	68160.9	37037.9	69.5919
2021-06-30	7.07294e+07	158946	62897	2519.49	1072.61	2907.55	93.1216	737060	2136.02	71697029	525.049	3000.67	3000.67	1072.61	1072.61	259177	6.18593e+07	9.76662e+06	71100.4	38445.3	72.6478
2021-07-01	7.069e+07	165107	65424.8	2620.97	1118.78	3031.79	97.2258	767370	2211.84	71697029	546.554	3129.02	3129.02	1118.78	1118.78	285209	6.15741e+07	1.00488e+07	74150.9	39887.3	75.8195
2021-07-02	7.06492e+07	171428	68023.8	2725.36	1166.59	3160.26	101.496	798895	2290.95	71697029	568.702	3261.76	3261.76	1166.59	1166.59	319806	6.12543e+07	1.03654e+07	77315.5	41363	79.1085
2021-07-03	7.06069e+07	177905	70694	2832.66	1216.07	3293.01	105.935	831671	2373.47	71697029	591.497	3398.94	3398.94	1216.07	1216.07	367921	6.08864e+07	1.07301e+07	80597.2	42871.3	82.5164
2021-07-04	7.05631e+07	184536	73435.1	2942.85	1267.23	3430.06	110.547	865730	2459.51	71697029	614.938	3540.61	3540.61	1267.23	1267.23	126560	6.07598e+07	1.08532e+07	83999.2	44410.9	86.0448
2021-07-05	7.05177e+07	191318	76246.6	3055.9	1320.09	3571.46	115.333	901106	2549.21	71697029	639.021	3686.79	3686.79	1320.09	1320.09	102109	6.06577e+07	1.09518e+07	87524.6	45981	89.695
2021-07-06	7.04708e+07	198247	79127.8	3171.79	1374.66	3717.22	120.299	937832	2642.67	71697029	663.744	3837.52	3837.52	1374.66	1374.66	296523	6.03612e+07	1.12447e+07	91176.7	47581.8	93.4685
2021-07-07	7.04222e+07	205322	82077.6	3290.52	1430.96	3867.36	125.445	975941	2740.04	71697029	689.1	3992.8	3992.8	1430.96	1430.96	269084	6.00921e+07	1.151e+07	94958.6	49212.3	97.3663
2021-07-08	7.0372e+07	212539	85095	3412.03	1488.99	4021.89	130.774	1.01546e+06	2841.43	71697029	715.088	4152.66	4152.66	1488.99	1488.99	305607	5.97865e+07	1.18117e+07	98873.5	50870.9	101.389
2021-07-09	7.03202e+07	219892	88178.7	3536.3	1548.77	4180.81	136.289	1.05643e+06	2946.97	71697029	741.7	4317.1	4317.1	1548.77	1548.77	371642	5.94148e+07	1.21793e+07	102924	52555.7	105.539
2021-07-10	7.02666e+07	227372	91327.2	3663.24	1610.29	4344.11	141.992	1.09888e+06	3056.78	71697029	768.927	4486.1	4486.1	1610.29	1610.29	427387	5.89875e+07	1.26025e+07	107115	54261.1	109.815
2021-07-11	7.02154e+07	231074	94450.6	3790.84	1673.55	4511.77	147.885	1.14282e+06	3171	71697029	796.74	4659.66	4659.66	1673.55	1673.55	126134	5.88613e+07	1.27243e+07	111448	51990.4	114.218
2021-07-12	7.01627e+07	235099	97294.3	3912.34	1738.47	4683.47	153.97	1.18818e+06	3289.75	71697029	824.759	4837.44	4837.44	1738.47	1738.47	102114	5.87592e+07	1.28219e+07	115927	53481	118.748
2021-07-13	7.01087e+07	239433	99839.7	4025.22	1804.76	4858.18	160.246	1.23481e+06	3413.15	71697029	852.077	5018.43	5018.43	1804.76	1804.76	351104	5.84081e+07	1.31684e+07	120556	54791.3	123.403
2021-07-14	7.00536e+07	243956	102176	4130.27	1871.98	5034.42	166.712	1.28259e+06	3541.32	71697029	878.009	5201.13	5201.13	1871.98	1871.98	338632	5.80695e+07	1.35022e+07	125337	55948.4	128.17
2021-07-15	6.99974e+07	248558	104390	4229.23	1939.68	5210.64	173.36	1.33143e+06	3674.35	71697029	902.37	5384	5384	1939.68	1939.68	314266	5.77552e+07	1.38115e+07	130274	57003	133.029
2021-07-16	6.99403e+07	253161	106539	4323.81	2007.45	5385.51	180.177	1.38131e+06	3812.31	71697029	925.306	5565.69	5565.69	2007.45	2007.45	319885	5.74353e+07	1.41263e+07	135371	57994.6	137.955
2021-07-17	6.98823e+07	257720	108651	4415.22	2074.97	5558.07	187.147	1.43219e+06	3955.23	71697029	947.089	5745.22	5745.22	2074.97	2074.97	362202	5.70731e+07	1.44833e+07	140631	58946.3	142.918
2021-07-18	6.98234e+07	262209	110737	4504.28	2142.01	5727.68	194.246	1.48405e+06	4103.12	71697029	967.99	5921.92	5921.92	2142.01	2142.01	137776	5.69353e+07	1.46156e+07	146058	59868.6	147.889
2021-07-19	6.97636e+07	266614	112799	4591.44	2208.4	5893.95	201.449	1.53688e+06	4255.96	71697029	988.223	6095.4	6095.4	2208.4	2208.4	91029.1	5.68443e+07	1.47011e+07	151655	60765.6	152.844
2021-07-20	6.9703e+07	270925	114834	4676.94	2274.02	6056.7	208.732	1.59068e+06	4413.72	71697029	1007.93	6265.43	6265.43	2274.02	2274.02	284742	5.65596e+07	1.498e+07	157425	61639.1	157.762
2021-07-21	6.96415e+07	275136	116838	4760.9	2338.78	6215.89	216.07	1.64541e+06	4576.35	71697029	1027.21	6431.96	6431.96	2338.78	2338.78	315556	5.6244e+07	1.52896e+07	163373	62488.4	162.628
2021-07-22	6.95793e+07	279242	118807	4843.31	2402.64	6371.55	223.439	1.70108e+06	4743.78	71697029	1046.11	6594.98	6594.98	2402.64	2402.64	311087	5.59329e+07	1.55946e+07	169501	63310.8	167.429
2021-07-23	6.95163e+07	283234	120737	4924.11	2465.57	6523.73	230.818	1.75765e+06	4915.94	71697029	1064.65	6754.55	6754.55	2465.57	2465.57	369881	5.55631e+07	1.59582e+07	175813	64103.9	172.158
2021-07-24	6.94527e+07	287105	122625	5003.18	2527.51	6672.53	238.188	1.81511e+06	5092.75	71697029	1082.82	6910.72	6910.72	2527.51	2527.51	440755	5.51223e+07	1.63924e+07	182313	64864.8	176.809
2021-07-25	6.93883e+07	290818	124465	5080.37	2588.46	6818.02	245.532	1.87344e+06	5274.12	71697029	1100.63	7063.55	7063.55	2588.46	2588.46	152850	5.49694e+07	1.65386e+07	189003	65564.7	181.379
2021-07-26	6.93233e+07	294392	126254	5155.46	2648.39	6960.25	252.837	1.9326e+06	5459.99	71697029	1118.02	7213.09	7213.09	2648.39	2648.39	124824	5.48446e+07	1.66565e+07	195888	66252.6	185.865
2021-07-27	6.92577e+07	297820	127986	5228.32	2707.26	7099.24	260.089	1.99258e+06	5650.26	71697029	1134.98	7359.33	7359.33	2707.26	2707.26	176902	5.46677e+07	1.68263e+07	202970	66903.3	190.267
2021-07-28	6.91915e+07	301096	129658	5298.85	2765.04	7234.99	267.277	2.05333e+06	5844.84	71697029	1151.46	7502.27	7502.27	2765.04	2765.04	351592	5.43161e+07	1.71706e+07	210254	67516.9	194.583
2021-07-29	6.91248e+07	304215	131268	5366.95	2821.7	7367.48	274.392	2.11484e+06	6043.65	71697029	1167.45	7641.87	7641.87	2821.7	2821.7	211322	5.41048e+07	1.73745e+07	217743	68092.1	198.813
2021-07-30	6.90576e+07	307169	132814	5432.53	2877.19	7496.65	281.426	2.17707e+06	6246.61	71697029	1182.9	7778.07	7778.07	2877.19	2877.19	488174	5.36166e+07	1.7855e+07	225439	68627.5	202.955
2021-07-31	6.899e+07	309952	134292	5495.44	2931.48	7622.44	288.37	2.23998e+06	6453.62	71697029	1197.81	7910.81	7910.81	2931.48	2931.48	582316	5.30343e+07	1.84294e+07	233347	69120.7	207.008
2021-08-01	6.8922e+07	312554	135699	5555.51	2984.52	7744.78	295.218	2.30354e+06	6664.59	71697029	1212.15	8040	8040	2984.52	2984.52	239727	5.27946e+07	1.8661e+07	241469	69567.5	210.971
2021-08-02	6.88536e+07	314964	137033	5612.53	3036.27	7863.56	301.962	2.36772e+06	6879.43	71697029	1225.87	8165.52	8165.52	3036.27	3036.27	120318	5.26743e+07	1.87729e+07	249810	69966.2	214.841
2021-08-03	6.87849e+07	317175	138290	5666.36	3086.68	7978.66	308.596	2.43248e+06	7098.04	71697029	1238.94	8287.26	8287.26	3086.68	3086.68	348386	5.23259e+07	1.91128e+07	258372	70317.5	218.615
2021-08-04	6.8716e+07	319183	139466	5716.88	3135.68	8089.94	315.114	2.49778e+06	7320.34	71697029	1251.33	8405.06	8405.06	3135.68	3135.68	386583	5.19393e+07	1.94906e+07	267159	70621.6	222.292
2021-08-05	6.86469e+07	320981	140558	5763.95	3183.22	8197.24	321.51	2.56357e+06	7546.2	71697029	1263	8518.75	8518.75	3183.22	3183.22	405126	5.15342e+07	1.98867e+07	276174	70876.5	225.868
2021-08-06	6.85776e+07	322563	141564	5807.43	3229.23	8300.41	327.776	2.62982e+06	7775.54	71697029	1273.92	8628.18	8628.18	3229.23	3229.23	542801	5.09914e+07	2.04202e+07	285421	71080	229.34
2021-08-07	6.85083e+07	323909	142479	5847.16	3273.64	8399.26	333.908	2.69649e+06	8008.25	71697029	1284.06	8733.16	8733.16	3273.64	3273.64	652982	5.03384e+07	2.10637e+07	294904	71217.5	232.703
2021-08-08	6.84565e+07	307907	142911	5874.44	3316.39	8493.55	339.897	2.76346e+06	8244.2	71697029	1293.32	8833.44	8833.44	3316.39	3316.39	232950	5.01054e+07	2.1287e+07	304626	53748	235.953
2021-08-09	6.84051e+07	293300	141768	5860.46	3357.01	8581.81	345.738	2.83024e+06	8483.28	71697029	1300.06	8927.54	8927.54	3357.01	3357.01	183700	4.99217e+07	2.14607e+07	314592	53385.5	239.084
2021-08-10	6.83547e+07	280288	139045	5796.3	3394.25	8659.65	351.419	2.89604e+06	8725.36	71697029	1300.46	9011.07	9011.07	3394.25	3394.25	548029	4.93737e+07	2.19985e+07	324805	52415.4	242.078
2021-08-11	6.83059e+07	268525	135240	5688.42	3426.27	8720.85	356.919	2.9602e+06	8970.24	71697029	1291.84	9077.77	9077.77	3426.27	3426.27	592088	4.87816e+07	2.25801e+07	335269	50954.8	244.882
2021-08-12	6.82589e+07	257619	130841	5548.02	3451.26	8759.35	362.196	3.02234e+06	9217.65	71697029	1273.94	9121.55	9121.55	3451.26	3451.26	611349	4.81703e+07	2.31808e+07	345988	49195.8	247.409
2021-08-13	6.82138e+07	247280	126185	5385.9	3467.77	8770.62	367.189	3.08226e+06	9467.2	71697029	1248.07	9137.81	9137.81	3467.77	3467.77	259420	4.79109e+07	2.34292e+07	356968	47292.9	249.549
2021-08-14	6.81708e+07	237333	121472	5210.68	3474.88	8752.1	371.818	3.13987e+06	9718.39	71697029	1216.15	9123.92	9123.92	3474.88	3474.88	714296	4.71966e+07	2.41323e+07	368211	45346.3	251.186
2021-08-15	6.81298e+07	227684	116804	5028.53	3472.18	8703.1	375.99	3.19519e+06	9970.61	71697029	1180.08	9079.09	9079.09	3472.18	3472.18	255795	4.69408e+07	2.43765e+07	379724	43411	252.222
2021-08-16	6.80907e+07	218292	112227	4843.59	3459.66	8624.48	379.611	3.24823e+06	10223.2	71697029	1141.41	9004.09	9004.09	3459.66	3459.66	140084	4.68007e+07	2.45048e+07	391510	41514.2	252.582
2021-08-17	6.80536e+07	209141	107758	4658.6	3437.63	8518.12	382.591	3.29905e+06	10475.4	71697029	1101.33	8900.71	8900.71	3437.63	3437.63	527204	4.62735e+07	2.502e+07	403574	39669.6	252.221
2021-08-18	6.80183e+07	200230	103402	4475.3	3406.63	8386.61	384.856	3.3477e+06	10726.5	71697029	1060.67	8771.47	8771.47	3406.63	3406.63	546187	4.57273e+07	2.55538e+07	415922	37881.3	251.122
2021-08-19	6.79848e+07	191559	99157.7	4294.78	3367.31	8232.89	386.343	3.39421e+06	10975.8	71697029	1020	8619.23	8619.23	3367.31	3367.31	571843	4.51555e+07	2.6113e+07	428558	36148.7	249.297
2021-08-20	6.79531e+07	183130	95025.3	4117.68	3320.42	8059.98	387.013	3.43865e+06	11222.6	71697029	979.692	8447	8447	3320.42	3320.42	689057	4.44664e+07	2.67891e+07	441487	34470.5	246.774
2021-08-21	6.79231e+07	174946	91003.5	3944.4	3266.73	7870.91	386.84	3.48106e+06	11466.2	71697029	939.985	8257.75	8257.75	3266.73	3266.73	784374	4.3682e+07	2.75603e+07	454715	32848.8	243.601
2021-08-22	6.78909e+07	170722	87177	3777.01	3207.01	7668.51	385.821	3.52151e+06	11706	71697029	901.043	8054.33	8054.33	3207.01	3207.01	297822	4.33842e+07	2.78446e+07	468246	35094.2	239.831
2021-08-23	6.78604e+07	166202	83778.1	3621.71	3142.1	7455.71	383.963	3.56013e+06	11941.6	71697029	863.294	7839.68	7839.68	3142.1	3142.1	160894	4.32233e+07	2.79916e+07	482085	33474.4	235.527
2021-08-24	6.78314e+07	161372	80789.6	3480.1	3072.97	7235.77	381.292	3.59716e+06	12172.3	71697029	827.595	7617.07	7617.07	3072.97	3072.97	582329	4.2641e+07	2.85598e+07	496239	32036	230.756
2021-08-25	6.78037e+07	156337	78088	3350.42	3000.66	7012.08	377.844	3.63273e+06	12397.9	71697029	794.491	7389.92	7389.92	3000.66	3000.66	630491	4.20105e+07	2.91758e+07	510713	30747.3	225.591
2021-08-26	6.77774e+07	151203	75559	3229.95	2926.15	6787.65	373.669	3.66697e+06	12618	71697029	763.982	7161.32	7161.32	2926.15	2926.15	695796	4.13147e+07	2.98568e+07	525512	29558.3	220.112
2021-08-27	6.77522e+07	146047	73125.8	3116.13	2850.27	6564.93	368.825	3.69993e+06	12832.4	71697029	735.72	6933.75	6933.75	2850.27	2850.27	800642	4.0514e+07	3.06423e+07	540643	28430.3	214.399
2021-08-28	6.77282e+07	140912	70745.4	3007	2773.7	6345.65	363.38	3.73165e+06	13041	71697029	709.239	6709.03	6709.03	2773.7	2773.7	887708	3.96263e+07	3.15146e+07	556110	27338.9	208.527
2021-08-29	6.77053e+07	135825	68397.6	2901.18	2696.93	6130.97	357.406	3.76215e+06	13243.5	71697029	684.093	6488.37	6488.37	2696.93	2696.93	323870	3.93025e+07	3.18226e+07	571920	26271.1	202.565
2021-08-30	6.76836e+07	130797	66074.5	2797.79	2620.35	5921.51	350.974	3.79143e+06	13440.1	71697029	659.925	6272.48	6272.48	2620.35	2620.35	242256	3.90602e+07	3.20487e+07	588080	25222.2	196.569
2021-08-31	6.7663e+07	125839	63774.6	2696.37	2544.22	5717.55	344.156	3.81952e+06	13630.7	71697029	636.476	6061.71	6061.71	2544.22	2544.22	907498	3.81527e+07	3.29397e+07	604595	24192.6	190.584
2021-09-01	6.76434e+07	120956	61499.4	2596.65	2468.73	5519.12	337.018	3.84642e+06	13815.3	71697029	613.577	5856.14	5856.14	2468.73	2468.73	890166	3.72625e+07	3.3813e+07	621472	23182.1	184.646
2021-09-02	6.76249e+07	116153	59251.2	2498.49	2394.02	5326.09	329.621	3.87215e+06	13994.1	71697029	591.127	5655.71	5655.71	2394.02	2394.02	782943	3.64796e+07	3.45787e+07	638718	22190.1	178.778
2021-09-03	6.76075e+07	111430	57032.4	2401.84	2320.18	5138.24	322.021	3.89671e+06	14167.1	71697029	569.067	5460.26	5460.26	2320.18	2320.18	790079	3.56895e+07	3.53512e+07	656339	21216.6	173
2021-09-04	6.75911e+07	106797	54845.4	2306.67	2247.28	4955.31	314.265	3.92013e+06	14334.4	71697029	547.363	5269.58	5269.58	2247.28	2247.28	923815	3.47657e+07	3.6257e+07	674342	20267.9	167.321
2021-09-05	6.75678e+07	109966	52869.4	2216.71	2175.36	4777.05	306.397	3.94244e+06	14496.2	71697029	526.035	5083.45	5083.45	2175.36	2175.36	345083	3.44206e+07	3.65837e+07	692735	27254.4	161.748
2021-09-06	6.75456e+07	112179	51589.9	2144.23	2104.64	4603.74	298.452	3.96387e+06	14652.4	71697029	505.763	4902.2	4902.2	2104.64	2104.64	192287	3.42283e+07	3.67572e+07	711526	26208.4	156.286
2021-09-07	6.75241e+07	113477	50982.2	2092.38	2035.62	4436.93	290.464	3.98476e+06	14803.4	71697029	488.166	4727.39	4727.39	2035.62	2035.62	766555	3.34618e+07	3.75045e+07	730721	25526.2	150.941
2021-09-08	6.75032e+07	114116	50805.4	2057.74	1969.07	4278.89	282.465	4.00539e+06	14949.1	71697029	474.29	4561.36	4561.36	1969.07	1969.07	769985	3.26918e+07	3.82549e+07	750328	25124.5	145.731
2021-09-09	6.74825e+07	114324	50839.6	2035.16	1905.69	4131.78	274.492	4.02589e+06	15089.8	71697029	464.135	4406.27	4406.27	1905.69	1905.69	751786	3.194e+07	3.89867e+07	770356	24880.1	140.691
2021-09-10	6.74621e+07	114250	50939.8	2019.96	1846.02	3997.07	266.587	4.04634e+06	15225.7	71697029	457.045	4263.65	4263.65	1846.02	1846.02	767810	3.11722e+07	3.9734e+07	790812	24700.5	135.86
2021-09-11	6.7442e+07	113973	51026.9	2008.57	1790.34	3875.38	258.794	4.06674e+06	15356.9	71697029	452.154	4134.17	4134.17	1790.34	1790.34	867983	3.03042e+07	4.05811e+07	811703	24530.6	131.28
2021-09-12	6.74221e+07	113531	51063.1	1998.57	1738.76	3766.6	251.163	4.08708e+06	15483.9	71697029	448.65	4017.76	4017.76	1738.76	1738.76	288124	3.00161e+07	4.08479e+07	833037	24342.2	126.984
2021-09-13	6.74025e+07	112938	51033.8	1988.38	1691.19	3670	243.738	4.10734e+06	15606.9	71697029	445.888	3913.74	3913.74	1691.19	1691.19	202099	2.9814e+07	4.10282e+07	854823	24124.7	122.995
2021-09-14	6.73832e+07	112201	50934.5	1977.08	1647.41	3584.5	236.559	4.12748e+06	15726.2	71697029	443.402	3821.06	3821.06	1647.41	1647.41	769310	2.90447e+07	4.17753e+07	877068	23877	119.322
2021-09-15	6.73643e+07	111324	50765.4	1964.15	1607.16	3508.79	229.66	4.14747e+06	15842.2	71697029	440.883	3738.45	3738.45	1607.16	1607.16	824331	2.82204e+07	4.25769e+07	899780	23599.3	115.963
2021-09-16	6.73458e+07	110310	50528.2	1949.28	1570.11	3441.48	223.066	4.16727e+06	15955.1	71697029	438.135	3664.55	3664.55	1570.11	1570.11	841165	2.73792e+07	4.33949e+07	922966	23291.6	112.907
2021-09-17	6.73276e+07	109158	50224.5	1932.26	1535.92	3381.2	216.792	4.18687e+06	16065.3	71697029	435.037	3597.99	3597.99	1535.92	1535.92	829374	2.65498e+07	4.42006e+07	946635	22954.3	110.134
2021-09-18	6.73099e+07	107875	49856.1	1912.98	1504.24	3326.62	210.848	4.20622e+06	16172.9	71697029	431.514	3537.47	3537.47	1504.24	1504.24	945238	2.56046e+07	4.51217e+07	970794	22591.4	107.618
2021-09-19	6.72906e+07	108547	49472.1	1892.31	1474.74	3276.53	205.233	4.22531e+06	16278.2	71697029	427.528	3481.76	3481.76	1474.74	1474.74	366313	2.52383e+07	4.54633e+07	995451	24341.4	105.333
2021-09-20	6.72717e+07	108862	49206.5	1873.41	1447.12	3229.94	199.94	4.24416e+06	16381.5	71697029	423.228	3429.88	3429.88	1447.12	1447.12	273261	2.4965e+07	4.57114e+07	1.02061e+06	23943.3	103.25
2021-09-21	6.72532e+07	108822	49058.2	1857.2	1421.2	3186.33	194.959	4.26283e+06	16482.8	71697029	419.019	3381.29	3381.29	1421.2	1421.2	822777	2.41422e+07	4.65085e+07	1.04629e+06	23607.9	101.339
2021-09-22	6.7235e+07	108491	48967	1842.97	1396.9	3145.48	190.274	4.28137e+06	16582.4	71697029	415.182	3335.75	3335.75	1396.9	1396.9	814444	2.33278e+07	4.72968e+07	1.07249e+06	23317.2	99.5787
2021-09-23	6.72173e+07	107927	48876.7	1829.51	1374.14	3107.25	185.87	4.2998e+06	16680.3	71697029	411.742	3293.12	3293.12	1374.14	1374.14	843003	2.24848e+07	4.8113e+07	1.09921e+06	23040.6	97.9499
2021-09-24	6.71998e+07	107168	48749.7	1815.71	1352.82	3071.46	181.731	4.31809e+06	16776.8	71697029	408.556	3253.2	3253.2	1352.82	1352.82	939054	2.15457e+07	4.90248e+07	1.12648e+06	22755.1	96.4388
2021-09-25	6.71828e+07	106236	48565.2	1800.7	1332.81	3037.82	177.841	4.33624e+06	16871.8	71697029	405.423	3215.66	3215.66	1332.81	1332.81	1.48997e+06	2.00558e+07	5.0487e+07	1.15428e+06	22446.4	95.0341
2021-09-26	6.71661e+07	105139	48313.6	1783.84	1313.95	3005.9	174.187	4.3542e+06	16965.5	71697029	402.148	3180.09	3180.09	1313.95	1313.95	339575	1.97162e+07	5.07982e+07	1.18264e+06	22105.9	93.725
2021-09-27	6.71499e+07	103881	47990.9	1764.72	1296.06	2975.21	170.752	4.37196e+06	17058	71697029	398.571	3145.96	3145.96	1296.06	1296.06	235263	1.94809e+07	5.10045e+07	1.21156e+06	21731.8	92.5002
2021-09-28	6.71342e+07	102469	47595.7	1743.16	1278.94	2945.2	167.523	4.38947e+06	17149.4	71697029	394.574	3112.73	3112.73	1278.94	1278.94	864764	1.86162e+07	5.18398e+07	1.24105e+06	21327.3	91.3474
2021-09-29	6.7119e+07	100909	47128.6	1719.12	1262.39	2915.33	164.482	4.40669e+06	17239.6	71697029	390.086	3079.82	3079.82	1262.39	1262.39	852821	1.77633e+07	5.26626e+07	1.27112e+06	20894.7	90.2531
2021-09-30	6.71043e+07	99205.7	46590.9	1692.58	1246.21	2885.08	161.614	4.42361e+06	17328.8	71697029	385.07	3046.69	3046.69	1246.21	1246.21	855829	1.69075e+07	5.34878e+07	1.30177e+06	20434.6	89.2031
2021-10-01	6.70902e+07	97365.6	45984.4	1663.59	1230.22	2853.96	158.901	4.44018e+06	17417	71697029	379.512	3012.86	3012.86	1230.22	1230.22	814919	1.60926e+07	5.42714e+07	1.33301e+06	19948.4	88.183
2021-10-02	6.70766e+07	95398	45311.2	1632.2	1214.25	2821.56	156.325	4.45637e+06	17504.2	71697029	373.41	2977.88	2977.88	1214.25	1214.25	809878	1.52827e+07	5.50495e+07	1.36486e+06	19440.9	87.1784
2021-10-03	6.70592e+07	97650.4	44673.5	1600.35	1198.14	2787.52	153.866	4.47217e+06	17590.4	71697029	366.79	2941.38	2941.38	1198.14	1198.14	301798	1.49809e+07	5.53188e+07	1.39732e+06	23366	86.1758
2021-10-04	6.70424e+07	99283.7	44348.9	1574.2	1181.84	2751.81	151.507	4.48765e+06	17675.5	71697029	360.005	2903.32	2903.32	1181.84	1181.84	199318	1.47816e+07	5.5485e+07	1.43039e+06	22824.4	85.1626
2021-10-05	6.7026e+07	100315	44333.3	1555.52	1165.48	2715.07	149.229	4.50299e+06	17759.7	71697029	353.878	2864.3	2864.3	1165.48	1165.48	72470.7	1.47091e+07	5.55238e+07	1.46409e+06	22455.3	84.1301
2021-10-06	6.701e+07	100884	44500	1542.9	1149.32	2678.36	147.018	4.5183e+06	17842.7	71697029	348.965	2825.38	2825.38	1149.32	1149.32	0	1.47091e+07	5.54895e+07	1.49843e+06	22218.5	83.0778
2021-10-07	6.69942e+07	101122	44731.6	1534.12	1133.62	2642.75	144.863	4.53364e+06	17924.7	71697029	345.315	2787.61	2787.61	1133.62	1133.62	0	1.47091e+07	5.54545e+07	1.5334e+06	22050.9	82.014
2021-10-08	6.69785e+07	101117	44951.5	1527.2	1118.6	2609.02	142.759	4.54901e+06	18005.7	71697029	342.671	2751.78	2751.78	1118.6	1118.6	0	1.47091e+07	5.54189e+07	1.56903e+06	21905.5	80.9528
2021-10-09	6.69632e+07	100924	45118.5	1520.72	1104.36	2577.59	140.705	4.5644e+06	18085.6	71697029	340.673	2718.29	2718.29	1104.36	1104.36	0	1.47091e+07	5.53826e+07	1.60531e+06	21755.9	79.9103
2021-10-10	6.6948e+07	100575	45215.1	1513.76	1090.95	2548.58	138.704	4.57979e+06	18164.5	71697029	338.993	2687.28	2687.28	1090.95	1090.95	0	1.47091e+07	5.53457e+07	1.64225e+06	21590.2	78.9009
2021-10-11	6.69331e+07	100089	45237	1505.84	1078.33	2521.86	136.762	4.59514e+06	18242.4	71697029	337.379	2658.62	2658.62	1078.33	1078.33	0	1.47091e+07	5.53081e+07	1.67985e+06	21404.9	77.9353
2021-10-12	6.69184e+07	99482	45185.9	1496.71	1066.43	2497.13	134.883	4.6104e+06	18319.5	71697029	335.666	2632.01	2632.01	1066.43	1066.43	0	1.47091e+07	5.52698e+07	1.71812e+06	21200.6	77.0194
2021-10-13	6.69041e+07	98766.2	45066.5	1486.3	1055.16	2474.04	133.072	4.62556e+06	18395.6	71697029	333.754	2607.11	2607.11	1055.16	1055.16	0	1.47091e+07	5.52308e+07	1.75707e+06	20979.5	76.155
2021-10-14	6.689e+07	97953.5	44884.3	1474.65	1044.42	2452.19	131.33	4.64058e+06	18471	71697029	331.594	2583.52	2583.52	1044.42	1044.42	0	1.47091e+07	5.51912e+07	1.79668e+06	20744.3	75.3401
2021-10-15	6.68763e+07	97055.2	44645	1461.84	1034.09	2431.19	129.66	4.65542e+06	18545.5	71697029	329.171	2560.85	2560.85	1034.09	1034.09	0	1.47091e+07	5.51509e+07	1.83697e+06	20497.4	74.5703
2021-10-16	6.68629e+07	96077.2	44354.2	1447.98	1024.08	2410.7	128.059	4.67007e+06	18619.4	71697029	326.489	2538.76	2538.76	1024.08	1024.08	0	1.47091e+07	5.511e+07	1.87794e+06	20236.1	73.8391
2021-10-17	6.68508e+07	94111.2	43996.1	1432.83	1014.3	2390.41	126.524	4.68451e+06	18692.5	71697029	323.562	2516.93	2516.93	1014.3	1014.3	0	1.47091e+07	5.50683e+07	1.91958e+06	19024.1	73.1394
2021-10-18	6.6839e+07	92184.9	43516.3	1415.31	1004.64	2370.01	125.051	4.69867e+06	18765	71697029	320.344	2495.06	2495.06	1004.64	1004.64	0	1.47091e+07	5.5026e+07	1.96189e+06	18738.2	72.4637
2021-10-19	6.68276e+07	90317.1	42920.8	1395.19	994.993	2349.14	123.634	4.71251e+06	18836.8	71697029	316.701	2472.77	2472.77	994.993	994.993	0	1.47091e+07	5.4983e+07	2.00488e+06	18417.5	71.8041
2021-10-20	6.68166e+07	88492.7	42242	1372.88	985.223	2327.37	122.267	4.72599e+06	18907.9	71697029	312.552	2449.64	2449.64	985.223	985.223	0	1.47091e+07	5.49394e+07	2.04854e+06	18066.5	71.152
2021-10-21	6.6806e+07	86695.7	41510.6	1348.97	975.211	2304.37	120.941	4.73905e+06	18978.4	71697029	307.915	2425.31	2425.31	975.211	975.211	0	1.47091e+07	5.4895e+07	2.09287e+06	17698.3	70.498
2021-10-22	6.67959e+07	84916.1	40748.9	1323.99	964.866	2279.88	119.647	4.7517e+06	19048.3	71697029	302.873	2399.53	2399.53	964.866	964.866	0	1.47091e+07	5.485e+07	2.13787e+06	17323.2	69.8328
2021-10-23	6.67863e+07	83150.4	39971	1298.4	954.125	2253.78	118.376	4.76391e+06	19117.4	71697029	297.529	2372.15	2372.15	954.125	954.125	0	1.47091e+07	5.48044e+07	2.18353e+06	16947.8	69.1477
2021-10-24	6.6777e+07	81398.8	39185.5	1272.52	942.957	2226.03	117.119	4.77568e+06	19185.8	71697029	291.982	2343.15	2343.15	942.957	942.957	0	1.47091e+07	5.47581e+07	2.22985e+06	16575.9	68.4356
2021-10-25	6.67682e+07	79663.6	38397.7	1246.56	931.353	2196.69	115.865	4.78702e+06	19253.5	71697029	286.315	2312.56	2312.56	931.353	931.353	0	1.47091e+07	5.47111e+07	2.27682e+06	16209.6	67.6915
2021-10-26	6.67598e+07	77947.9	37611.1	1220.71	919.321	2165.88	114.607	4.79791e+06	19320.4	71697029	280.591	2280.48	2280.48	919.321	919.321	0	1.47091e+07	5.46635e+07	2.32445e+06	15849.8	66.912
2021-10-27	6.67518e+07	76254.9	36828.4	1195.06	906.887	2133.74	113.337	4.80836e+06	19386.5	71697029	274.857	2247.08	2247.08	906.887	906.887	0	1.47091e+07	5.46152e+07	2.37273e+06	15497	66.0958
2021-10-28	6.67443e+07	74587.3	36051.6	1169.7	894.081	2100.46	112.049	4.81838e+06	19451.8	71697029	269.146	2212.51	2212.51	894.081	894.081	0	1.47091e+07	5.45663e+07	2.42166e+06	15151.5	65.2433
2021-10-29	6.67371e+07	72947.3	35282.5	1144.68	880.942	2066.21	110.739	4.82797e+06	19516.1	71697029	263.483	2176.95	2176.95	880.942	880.942	0	1.47091e+07	5.45167e+07	2.47122e+06	14813.4	64.3558
2021-10-30	6.67303e+07	71334.3	34522.6	1120.06	867.51	2031.17	109.402	4.83712e+06	19579.6	71697029	257.886	2140.57	2140.57	867.51	867.51	0	1.47091e+07	5.44665e+07	2.52142e+06	14480.1	63.436
2021-10-31	6.67241e+07	69622.6	33770.1	1095.82	853.83	1995.53	108.038	4.84585e+06	19642.1	71697029	252.366	2103.56	2103.56	853.83	853.83	0	1.47091e+07	5.44157e+07	2.57224e+06	14024.1	62.487
2021-11-01	6.67182e+07	67955.7	33017.6	1071.8	839.942	1959.43	106.645	4.85417e+06	19703.6	71697029	246.925	2066.08	2066.08	839.942	839.942	0	1.47091e+07	5.43642e+07	2.62369e+06	13705.3	61.5124
2021-11-02	6.67127e+07	66338.3	32266.1	1047.98	825.882	1923.02	105.223	4.86205e+06	19764.1	71697029	241.547	2028.24	2028.24	825.882	825.882	0	1.47091e+07	5.43122e+07	2.67576e+06	13392.4	60.5159
2021-11-03	6.67076e+07	64767.3	31520.6	1024.41	811.681	1886.39	103.773	4.86952e+06	19823.6	71697029	236.221	1990.16	1990.16	811.681	811.681	0	1.47091e+07	5.42595e+07	2.72844e+06	13083.1	59.5012
2021-11-04	6.67028e+07	63239.4	30785.5	1001.17	797.367	1849.63	102.297	4.87658e+06	19882.1	71697029	230.951	1951.93	1951.93	797.367	797.367	0	1.47091e+07	5.42062e+07	2.78173e+06	12779.2	58.4716
2021-11-05	6.66984e+07	61752.3	30064.1	978.34	782.972	1812.85	100.795	4.88322e+06	19939.5	71697029	225.748	1913.64	1913.64	782.972	782.972	0	1.47091e+07	5.41523e+07	2.83563e+06	12481.8	57.4304
2021-11-06	6.66943e+07	60304.4	29358.1	955.969	768.523	1776.12	99.2702	4.88946e+06	19995.9	71697029	220.626	1875.39	1875.39	768.523	768.523	0	1.47091e+07	5.40978e+07	2.89011e+06	12191.8	56.3803
2021-11-07	6.66906e+07	58894.6	28668.6	934.092	754.053	1739.53	97.725	4.89531e+06	20051.2	71697029	215.598	1837.25	1837.25	754.053	754.053	0	1.47091e+07	5.40427e+07	2.94519e+06	11909.5	55.3242
2021-11-08	6.66872e+07	57522.2	27995.8	912.732	739.592	1703.16	96.1616	4.90078e+06	20105.5	71697029	210.673	1799.33	1799.33	739.592	739.592	0	1.47091e+07	5.39871e+07	3.00086e+06	11635	54.2648
2021-11-09	6.66841e+07	56186.8	27339.9	891.9	725.17	1667.1	94.5827	4.90586e+06	20158.7	71697029	205.858	1761.69	1761.69	725.17	725.17	0	1.47091e+07	5.39308e+07	3.0571e+06	11368.1	53.2046
2021-11-10	6.66813e+07	54887.6	26700.8	871.599	710.814	1631.42	92.9911	4.91058e+06	20210.8	71697029	201.157	1724.41	1724.41	710.814	710.814	0	1.47091e+07	5.3874e+07	3.11392e+06	11108.8	52.1462
2021-11-11	6.66789e+07	53624.1	26078.5	851.828	696.551	1596.17	91.3895	4.91494e+06	20261.9	71697029	196.573	1687.56	1687.56	696.551	696.551	0	1.47091e+07	5.38166e+07	3.17131e+06	10856.9	51.0919
2021-11-12	6.66767e+07	52395.8	25472.8	832.583	682.406	1561.42	89.781	4.91894e+06	20312	71697029	192.106	1651.2	1651.2	682.406	682.406	0	1.47091e+07	5.37587e+07	3.22926e+06	10612.2	50.044
2021-11-13	6.66749e+07	51204.4	24883.3	813.855	668.4	1527.22	88.1683	4.92261e+06	20361	71697029	187.756	1615.39	1615.39	668.4	668.4	0	1.47091e+07	5.37001e+07	3.28776e+06	10377.2	49.0045
2021-11-14	6.66732e+07	50143.7	24312.3	795.677	654.555	1493.61	86.5544	4.92593e+06	20408.9	71697029	183.523	1580.16	1580.16	654.555	654.555	0	1.47091e+07	5.36411e+07	3.34682e+06	10246	47.9753
2021-11-15	6.66718e+07	49106.2	23765.9	778.169	640.888	1460.62	84.9421	4.92894e+06	20455.9	71697029	179.41	1545.56	1545.56	640.888	640.888	0	1.47091e+07	5.35815e+07	3.40641e+06	10024.2	46.9582
2021-11-16	6.66707e+07	48088.9	23243.6	761.359	627.422	1428.31	83.3341	4.93163e+06	20501.8	71697029	175.436	1511.64	1511.64	627.422	627.422	0	1.47091e+07	5.35214e+07	3.46655e+06	9810.79	45.9546
2021-11-17	6.66698e+07	47093.6	22742	745.203	614.177	1396.72	81.7331	4.93402e+06	20546.8	71697029	171.608	1478.46	1478.46	614.177	614.177	0	1.47091e+07	5.34607e+07	3.52722e+06	9606.75	44.9662
2021-11-18	6.66692e+07	46122.4	22257.8	729.64	601.173	1365.9	80.1418	4.93613e+06	20590.8	71697029	167.925	1446.04	1446.04	601.173	601.173	0	1.47091e+07	5.33995e+07	3.58842e+06	9410.62	43.9944
2021-11-19	6.66688e+07	45176.6	21788.8	714.609	588.426	1335.88	78.5626	4.93795e+06	20633.8	71697029	164.379	1414.44	1414.44	588.426	588.426	0	1.47091e+07	5.33378e+07	3.65014e+06	9221.24	43.0407
2021-11-20	6.66686e+07	44256.5	21333.6	700.061	575.948	1306.67	76.9982	4.93949e+06	20676	71697029	160.959	1383.67	1383.67	575.948	575.948	0	1.47091e+07	5.32755e+07	3.71237e+06	9037.79	42.1063
2021-11-21	6.66687e+07	43362	20891.3	685.959	563.747	1278.28	75.4508	4.94077e+06	20717.1	71697029	157.653	1353.73	1353.73	563.747	563.747	0	1.47091e+07	5.32128e+07	3.77512e+06	8859.8	41.1924
2021-11-22	6.6669e+07	42492.8	20461.3	672.275	551.827	1250.7	73.9226	4.94179e+06	20757.4	71697029	154.452	1324.62	1324.62	551.827	551.827	0	1.47091e+07	5.31495e+07	3.83837e+06	8686.95	40.2997
2021-11-23	6.66695e+07	41648.2	20043.4	658.989	540.191	1223.92	72.4157	4.94255e+06	20796.9	71697029	151.349	1296.34	1296.34	540.191	540.191	0	1.47091e+07	5.30858e+07	3.90211e+06	8519.06	39.4288
2021-11-24	6.66702e+07	40827.7	19637.1	646.084	528.839	1197.93	70.9318	4.94306e+06	20835.5	71697029	148.338	1268.86	1268.86	528.839	528.839	0	1.47091e+07	5.30216e+07	3.96635e+06	8355.95	38.5799
2021-11-25	6.66712e+07	40030.5	19242.3	633.546	517.771	1172.71	69.4724	4.94333e+06	20873.2	71697029	145.415	1242.18	1242.18	517.771	517.771	0	1.47091e+07	5.29568e+07	4.03108e+06	8197.51	37.7533
2021-11-26	6.66723e+07	39256.2	18858.7	621.364	506.982	1148.23	68.0389	4.94336e+06	20910.2	71697029	142.576	1216.27	1216.27	506.982	506.982	0	1.47091e+07	5.28916e+07	4.09629e+06	8043.61	36.9488
2021-11-27	6.66736e+07	38503.9	18485.9	609.526	496.471	1124.47	66.6322	4.94317e+06	20946.3	71697029	139.818	1191.1	1191.1	496.471	496.471	0	1.47091e+07	5.28259e+07	4.16198e+06	7894.06	36.1662
2021-11-28	6.66752e+07	37771.9	18123.7	598.023	486.234	1101.41	65.2533	4.94275e+06	20981.7	71697029	137.138	1166.67	1166.67	486.234	486.234	0	1.47091e+07	5.27598e+07	4.22813e+06	7747.49	35.4053
2021-11-29	6.66769e+07	37060.7	17771.6	586.842	476.265	1079.03	63.9029	4.9421e+06	21016.4	71697029	134.534	1142.94	1142.94	476.265	476.265	0	1.47091e+07	5.26932e+07	4.29475e+06	7606.28	34.6656
2021-11-30	6.66788e+07	36370.1	17429.5	575.975	466.561	1057.31	62.5812	4.94125e+06	21050.3	71697029	132.003	1119.89	1119.89	466.561	466.561	0	1.47091e+07	5.26261e+07	4.36184e+06	7469.26	33.9467
2021-12-01	6.66808e+07	35699.5	17097.1	565.413	457.115	1036.22	61.2888	4.94018e+06	21083.6	71697029	129.543	1097.51	1097.51	457.115	457.115	0	1.47091e+07	5.25585e+07	4.42937e+06	7336.14	33.248
2021-12-02	6.66831e+07	35048.2	16774.1	555.148	447.924	1015.74	60.0256	4.93892e+06	21116.2	71697029	127.153	1075.76	1075.76	447.924	447.924	0	1.47091e+07	5.24906e+07	4.49735e+06	7206.84	32.5692
2021-12-03	6.66855e+07	34415.8	16460.4	545.173	438.98	995.854	58.7919	4.93745e+06	21148.1	71697029	124.829	1054.65	1054.65	438.98	438.98	0	1.47091e+07	5.24221e+07	4.56578e+06	7081.26	31.9097
2021-12-04	6.66881e+07	33801.6	16155.6	535.48	430.279	976.543	57.5874	4.93579e+06	21179.3	71697029	122.571	1034.13	1034.13	430.279	430.279	0	1.47091e+07	5.23533e+07	4.63465e+06	6959.31	31.2689
2021-12-05	6.66908e+07	33205.1	15859.7	526.063	421.815	957.788	56.4121	4.93394e+06	21210	71697029	120.377	1014.2	1014.2	421.815	421.815	0	1.47091e+07	5.2284e+07	4.70395e+06	6840.89	30.6464
2021-12-06	6.66938e+07	32625.9	15572.2	516.914	413.582	939.573	55.2657	4.93191e+06	21240	71697029	118.245	994.839	994.839	413.582	413.582	0	1.47091e+07	5.22142e+07	4.77367e+06	6725.9	30.0415
2021-12-07	6.66968e+07	32063.5	15293.1	508.026	405.576	921.88	54.1479	4.9297e+06	21269.5	71697029	116.174	976.028	976.028	405.576	405.576	0	1.47091e+07	5.21441e+07	4.84382e+06	6614.26	29.4539
2021-12-08	6.67e+07	31517.4	15022	499.391	397.79	904.695	53.0584	4.92731e+06	21298.4	71697029	114.162	957.753	957.753	397.79	397.79	0	1.47091e+07	5.20735e+07	4.91439e+06	6505.87	28.8831
2021-12-09	6.67034e+07	30987.1	14758.7	491.004	390.219	888.002	51.9967	4.92475e+06	21326.7	71697029	112.207	939.998	939.998	390.219	390.219	0	1.47091e+07	5.20025e+07	4.98537e+06	6400.64	28.3284
2021-12-10	6.67069e+07	30472.3	14503.1	482.858	382.858	871.786	50.9625	4.92203e+06	21354.5	71697029	110.308	922.749	922.749	382.858	382.858	0	1.47091e+07	5.19312e+07	5.05676e+06	6298.48	27.7896
2021-12-11	6.67105e+07	29974.5	14254.9	474.945	375.703	856.035	49.9552	4.91914e+06	21381.7	71697029	108.463	905.99	905.99	375.703	375.703	0	1.47091e+07	5.18594e+07	5.12855e+06	6201.39	27.2661
2021-12-12	6.6714e+07	29785.7	14020.7	467.378	368.746	840.735	48.9745	4.9161e+06	21408.5	71697029	106.673	889.71	889.71	368.746	368.746	0	1.47091e+07	5.17872e+07	5.20073e+06	6407.34	26.7574
2021-12-13	6.67176e+07	29581	13819.3	460.54	361.99	825.892	48.0198	4.91291e+06	21434.8	71697029	104.957	873.912	873.912	361.99	361.99	0	1.47091e+07	5.17146e+07	5.27331e+06	6319.19	26.2633
2021-12-14	6.67213e+07	29358	13650.3	454.546	355.445	811.55	47.0906	4.9096e+06	21460.5	71697029	103.365	858.641	858.641	355.445	355.445	0	1.47091e+07	5.16416e+07	5.34627e+06	6244.64	25.7835
2021-12-15	6.67251e+07	29124.9	13504.7	449.301	349.13	797.78	46.1866	4.90617e+06	21485.9	71697029	101.933	843.967	843.967	349.13	349.13	0	1.47091e+07	5.15683e+07	5.41962e+06	6182.65	25.3183
2021-12-16	6.6729e+07	28889.4	13374.1	444.653	343.065	784.65	45.3077	4.90263e+06	21510.7	71697029	100.663	829.958	829.958	343.065	343.065	0	1.47091e+07	5.14946e+07	5.49335e+06	6129.21	24.8683
2021-12-17	6.6733e+07	28657	13252.9	440.454	337.263	772.21	44.4543	4.899e+06	21535.2	71697029	99.5354	816.664	816.664	337.263	337.263	0	1.47091e+07	5.14205e+07	5.56744e+06	6081.15	24.4346
2021-12-18	6.67371e+07	28430.6	13137.8	436.594	331.732	760.482	43.6266	4.89527e+06	21559.2	71697029	98.5251	804.109	804.109	331.732	331.732	0	1.47091e+07	5.1346e+07	5.64191e+06	6036.5	24.0185
2021-12-19	6.67412e+07	28211.6	13027.3	432.991	326.474	749.467	42.8254	4.89145e+06	21582.8	71697029	97.6064	792.293	792.293	326.474	326.474	0	1.47091e+07	5.12712e+07	5.71674e+06	5994.2	23.6208
2021-12-20	6.67454e+07	28000.7	12920.7	429.595	321.485	739.147	42.0513	4.88754e+06	21606	71697029	96.759	781.198	781.198	321.485	321.485	0	1.47091e+07	5.1196e+07	5.79192e+06	5953.75	23.2423
2021-12-21	6.67497e+07	27797.8	12817.7	426.371	316.757	729.488	41.3049	4.88354e+06	21628.9	71697029	95.9676	770.793	770.793	316.757	316.757	0	1.47091e+07	5.11204e+07	5.86747e+06	5914.95	22.8832
2021-12-22	6.67541e+07	27602.8	12718.4	423.298	312.28	720.453	40.5867	4.87946e+06	21651.5	71697029	95.2216	761.04	761.04	312.28	312.28	0	1.47091e+07	5.10446e+07	5.94335e+06	5877.73	22.5434
2021-12-23	6.67585e+07	27415.7	12622.6	420.362	308.043	711.998	39.897	4.8753e+06	21673.7	71697029	94.514	751.895	751.895	308.043	308.043	0	1.47091e+07	5.09683e+07	6.01959e+06	5842.07	22.2226
2021-12-24	6.6763e+07	27236.3	12530.3	417.555	304.035	704.081	39.2358	4.87106e+06	21695.6	71697029	93.8401	743.316	743.316	304.035	304.035	0	1.47091e+07	5.08918e+07	6.09616e+06	5807.97	21.9202
2021-12-25	6.67676e+07	27066.6	12441.5	414.871	300.242	696.658	38.603	4.86675e+06	21717.3	71697029	93.1968	735.261	735.261	300.242	300.242	0	1.47091e+07	5.08148e+07	6.17307e+06	5777.53	21.6354
2021-12-26	6.67718e+07	27299.6	12365.4	412.463	296.653	689.692	37.9983	4.86235e+06	21738.6	71697029	92.5836	727.69	727.69	296.653	296.653	0	1.47091e+07	5.07376e+07	6.25031e+06	6152.3	21.3673
2021-12-27	6.67761e+07	27504.3	12327.3	410.861	293.264	683.169	37.4211	4.8579e+06	21759.7	71697029	92.0284	720.59	720.59	293.264	293.264	0	1.47091e+07	5.066e+07	6.32787e+06	6134.65	21.1149
2021-12-28	6.67804e+07	27679.5	12327.4	410.236	290.086	677.134	36.8708	4.85341e+06	21780.6	71697029	91.6012	714.005	714.005	290.086	290.086	0	1.47091e+07	5.05822e+07	6.40576e+06	6135.14	20.8776
2021-12-29	6.67847e+07	27837	12354.5	410.479	287.141	671.671	36.347	4.84889e+06	21801.3	71697029	91.3515	708.018	708.018	287.141	287.141	0	1.47091e+07	5.05039e+07	6.48396e+06	6151.96	20.6553
2021-12-30	6.67891e+07	27987.6	12398.3	411.403	284.452	666.865	35.8494	4.84436e+06	21821.7	71697029	91.2859	702.714	702.714	284.452	284.452	0	1.47091e+07	5.04254e+07	6.56248e+06	6179.64	20.4486
2021-12-31	6.67934e+07	28139.1	12451.6	412.83	282.039	662.778	35.3781	4.83982e+06	21842	71697029	91.3835	698.156	698.156	282.039	282.039	0	1.47091e+07	5.03466e+07	6.6413e+06	6213.87	20.2587
2022-01-01	6.67977e+07	28295.4	12510.6	414.626	279.911	659.445	34.9336	4.83527e+06	21862.1	71697029	91.6131	694.378	694.378	279.911	279.911	0	1.47091e+07	5.02675e+07	6.72043e+06	6252.03	20.0868
2022-01-02	6.6802e+07	28458.8	12573.7	416.697	278.071	656.87	34.5164	4.83073e+06	21882	71697029	91.9444	691.386	691.386	278.071	278.071	0	1.47091e+07	5.0188e+07	6.79986e+06	6292.79	19.9342
2022-01-03	6.68063e+07	28630	12640.2	418.982	276.516	655.035	34.1274	4.82619e+06	21901.8	71697029	92.3533	689.163	689.163	276.516	276.516	0	1.47091e+07	5.01083e+07	6.87958e+06	6335.55	19.8016
2022-01-04	6.68106e+07	28809.5	12709.9	421.447	275.238	653.908	33.7673	4.82165e+06	21921.5	71697029	92.8219	687.676	687.676	275.238	275.238	0	1.47091e+07	5.00283e+07	6.9596e+06	6380.13	19.6895
2022-01-05	6.68148e+07	28997.5	12782.9	424.069	274.227	653.448	33.4365	4.81711e+06	21941.1	71697029	93.3385	686.884	686.884	274.227	274.227	0	1.47091e+07	4.9948e+07	7.0399e+06	6426.54	19.5979
2022-01-06	6.6819e+07	29194	12859.4	426.838	273.47	653.607	33.1356	4.81259e+06	21960.6	71697029	93.8954	686.742	686.742	273.47	273.47	0	1.47091e+07	4.98674e+07	7.12049e+06	6474.81	19.5265
2022-01-07	6.68232e+07	29399.2	12939.4	429.748	272.956	654.34	32.8646	4.80807e+06	21980.1	71697029	94.488	687.205	687.205	272.956	272.956	0	1.47091e+07	4.97866e+07	7.20135e+06	6525.03	19.4745
2022-01-08	6.68274e+07	29615.4	13023.1	432.794	272.671	655.603	32.6234	4.80357e+06	21999.5	71697029	95.1136	688.226	688.226	272.671	272.671	0	1.47091e+07	4.97054e+07	7.28249e+06	6579.4	19.4412
2022-01-09	6.68311e+07	30271	13120.4	436.151	272.604	657.354	32.4118	4.79908e+06	22019	71697029	95.7725	689.766	689.766	272.604	272.604	0	1.47091e+07	4.9624e+07	7.3639e+06	7075.48	19.4258
2022-01-10	6.68348e+07	30904.2	13259.4	440.411	272.75	659.583	32.2291	4.79463e+06	22038.4	71697029	96.496	691.813	691.813	272.75	272.75	0	1.47091e+07	4.95423e+07	7.44558e+06	7152.06	19.4271
2022-01-11	6.68384e+07	31515.1	13441	445.778	273.122	662.343	32.075	4.79022e+06	22057.8	71697029	97.363	694.418	694.418	273.122	273.122	0	1.47091e+07	4.94604e+07	7.52752e+06	7250.92	19.4446
2022-01-12	6.68419e+07	32117.4	13654	452.157	273.748	665.729	31.9488	4.78588e+06	22077.3	71697029	98.431	697.678	697.678	273.748	273.748	0	1.47091e+07	4.93782e+07	7.60971e+06	7370.3	19.4781
2022-01-13	6.68453e+07	32723.7	13888	459.368	274.655	669.845	31.8504	4.78163e+06	22096.8	71697029	99.7116	701.696	701.696	274.655	274.655	0	1.47091e+07	4.92957e+07	7.69217e+06	7504.21	19.5286
2022-01-14	6.68485e+07	33342.7	14136	467.239	275.868	674.773	31.7801	4.77747e+06	22116.4	71697029	101.187	706.553	706.553	275.868	275.868	0	1.47091e+07	4.9213e+07	7.77487e+06	7647.99	19.5973
2022-01-15	6.68517e+07	33979.3	14394.5	475.641	277.403	680.564	31.7384	4.7734e+06	22136.1	71697029	102.828	712.303	712.303	277.403	277.403	0	1.47091e+07	4.91301e+07	7.85782e+06	7798.87	19.686
2022-01-16	6.68547e+07	34636.1	14661.9	484.491	279.268	687.242	31.7263	4.76944e+06	22155.9	71697029	104.606	718.968	718.968	279.268	279.268	0	1.47091e+07	4.90469e+07	7.94101e+06	7955.55	19.7962
2022-01-17	6.68575e+07	35314.5	14938	493.737	281.465	694.806	31.7448	4.76558e+06	22175.8	71697029	106.498	726.551	726.551	281.465	281.465	0	1.47091e+07	4.89635e+07	8.02444e+06	8117.56	19.9291
2022-01-18	6.68602e+07	36015.6	15222.9	503.354	283.994	703.241	31.7951	4.76184e+06	22195.9	71697029	108.489	735.036	735.036	283.994	283.994	0	1.47091e+07	4.88798e+07	8.10811e+06	8284.87	20.0856
2022-01-19	6.68628e+07	36740.1	15516.9	513.33	286.85	712.524	31.8781	4.75821e+06	22216.2	71697029	110.57	744.402	744.402	286.85	286.85	0	1.47091e+07	4.87959e+07	8.19201e+06	8457.65	20.2662
2022-01-20	6.68652e+07	37488.6	15820.5	523.663	290.026	722.624	31.9946	4.7547e+06	22236.7	71697029	112.734	754.618	754.618	290.026	290.026	0	1.47091e+07	4.87118e+07	8.27613e+06	8636.11	20.471
2022-01-21	6.68675e+07	38262.2	16134	534.357	293.516	733.512	32.1453	4.75132e+06	22257.4	71697029	114.98	765.658	765.658	293.516	293.516	0	1.47091e+07	4.86274e+07	8.36048e+06	8820.49	20.6998
2022-01-22	6.68695e+07	39061.7	16457.8	545.42	297.314	745.161	32.3307	4.74807e+06	22278.3	71697029	117.306	777.492	777.492	297.314	297.314	0	1.47091e+07	4.85429e+07	8.44505e+06	9011.24	20.9524
2022-01-23	6.68714e+07	39887.7	16792.3	556.861	301.413	757.546	32.551	4.74496e+06	22299.5	71697029	119.713	790.097	790.097	301.413	301.413	0	1.47091e+07	4.84581e+07	8.52984e+06	9207.93	21.2282
2022-01-24	6.68732e+07	40741.1	17138	568.693	305.808	770.644	32.8063	4.74198e+06	22321.1	71697029	122.204	803.451	803.451	305.808	305.808	0	1.47091e+07	4.83731e+07	8.61484e+06	9411.23	21.5268
2022-01-25	6.68747e+07	41623.1	17495.1	580.925	310.494	784.44	33.0966	4.73916e+06	22342.9	71697029	124.781	817.536	817.536	310.494	310.494	0	1.47091e+07	4.82879e+07	8.70005e+06	9621.7	21.8476
2022-01-26	6.6876e+07	42535	17864.1	593.574	315.467	798.919	33.4216	4.73649e+06	22365.1	71697029	127.445	832.34	832.34	315.467	315.467	0	1.47091e+07	4.82024e+07	8.78546e+06	9839.29	22.1901
2022-01-27	6.68772e+07	43477.6	18245.4	606.652	320.724	814.073	33.7811	4.73399e+06	22387.7	71697029	130.199	847.854	847.854	320.724	320.724	0	1.47091e+07	4.81168e+07	8.87108e+06	10064.3	22.5539
2022-01-28	6.68781e+07	44452.2	18639.6	620.176	326.262	829.897	34.175	4.73165e+06	22410.6	71697029	133.048	864.072	864.072	326.262	326.262	0	1.47091e+07	4.8031e+07	8.9569e+06	10296.9	22.9386
2022-01-29	6.68788e+07	45460	19047	634.162	332.082	846.39	34.6029	4.72948e+06	22433.9	71697029	135.993	880.993	880.993	332.082	332.082	0	1.47091e+07	4.7945e+07	9.04291e+06	10537.6	23.3439
2022-01-30	6.68792e+07	46502.1	19468.1	648.627	338.183	863.554	35.0645	4.72749e+06	22457.7	71697029	139.039	898.618	898.618	338.183	338.183	0	1.47091e+07	4.78588e+07	9.12911e+06	10786.5	23.7695
2022-01-31	6.68794e+07	47579.8	19903.6	663.589	344.565	881.395	35.5596	4.72569e+06	22481.9	71697029	142.189	916.955	916.955	344.565	344.565	0	1.47091e+07	4.77724e+07	9.21551e+06	11043.9	24.2155
2022-02-01	6.68794e+07	48694.4	20353.8	679.066	351.232	899.922	36.088	4.72408e+06	22506.6	71697029	145.447	936.01	936.01	351.232	351.232	0	1.47091e+07	4.76858e+07	9.30208e+06	11310.3	24.6816
2022-02-02	6.68791e+07	49847.5	20819.3	695.078	358.185	919.146	36.6495	4.72268e+06	22531.8	71697029	148.817	955.796	955.796	358.185	358.185	0	1.47091e+07	4.75991e+07	9.38884e+06	11585.9	25.1679
2022-02-03	6.68786e+07	51040.2	21300.8	711.646	365.428	939.082	37.2441	4.72149e+06	22557.5	71697029	152.303	976.326	976.326	365.428	365.428	0	1.47091e+07	4.75121e+07	9.47578e+06	11871.1	25.6746
2022-02-04	6.68778e+07	52274.3	21798.8	728.789	372.966	959.746	37.8716	4.72051e+06	22583.7	71697029	155.91	997.618	997.618	372.966	372.966	0	1.47091e+07	4.7425e+07	9.56289e+06	12166.2	26.2019
2022-02-05	6.68766e+07	53554.5	22313.9	746.53	380.804	981.157	38.5322	4.71976e+06	22610.4	71697029	159.642	1019.69	1019.69	380.804	380.804	0	1.47091e+07	4.73377e+07	9.65017e+06	12475	26.75
2022-02-06	6.68747e+07	55393.8	22858.5	765.104	388.949	1003.34	39.226	4.71924e+06	22637.7	71697029	163.506	1042.56	1042.56	388.949	388.949	0	1.47091e+07	4.72503e+07	9.73763e+06	13319.3	27.3193
2022-02-07	6.68724e+07	57252.4	23467.1	785.269	397.417	1026.34	39.9531	4.71899e+06	22665.6	71697029	167.547	1066.3	1066.3	397.417	397.417	0	1.47091e+07	4.71627e+07	9.82524e+06	13682.1	27.9103
2022-02-08	6.68697e+07	59133	24142.3	807.318	406.246	1050.3	40.714	4.71902e+06	22694.2	71697029	171.867	1091.02	1091.02	406.246	406.246	0	1.47091e+07	4.70749e+07	9.91302e+06	14082.9	28.5238
2022-02-09	6.68666e+07	61054.9	24872.6	831.189	415.49	1075.41	41.5094	4.71938e+06	22723.3	71697029	176.545	1116.91	1116.91	415.49	415.49	0	1.47091e+07	4.6987e+07	1.0001e+07	14520.9	29.1616
2022-02-10	6.68631e+07	63035.6	25647.2	856.714	425.209	1101.84	42.3407	4.72008e+06	22753.1	71697029	181.607	1144.18	1144.18	425.209	425.209	0	1.47091e+07	4.68989e+07	1.00891e+07	14989.3	29.8263
2022-02-11	6.68591e+07	65087.6	26459.4	883.737	435.454	1129.78	43.2098	4.72114e+06	22783.7	71697029	187.042	1172.99	1172.99	435.454	435.454	0	1.47091e+07	4.68106e+07	1.01773e+07	15483.2	30.5216
2022-02-12	6.68545e+07	67219.3	27306.3	912.153	446.27	1159.36	44.1193	4.72259e+06	22814.9	71697029	192.825	1203.48	1203.48	446.27	446.27	0	1.47091e+07	4.67222e+07	1.02657e+07	15999.8	31.2513
2022-02-13	6.68495e+07	69436.3	28187.5	941.907	457.693	1190.67	45.0724	4.72444e+06	22846.9	71697029	198.934	1235.74	1235.74	457.693	457.693	0	1.47091e+07	4.66337e+07	1.03542e+07	16538.3	32.0192
2022-02-14	6.68439e+07	71743.2	29103.7	972.987	469.753	1223.79	46.0725	4.7267e+06	22879.8	71697029	205.351	1269.86	1269.86	469.753	469.753	0	1.47091e+07	4.6545e+07	1.04429e+07	17098.9	32.8288
2022-02-15	6.68377e+07	74143.9	30056.5	1005.41	482.473	1258.77	47.1232	4.72939e+06	22913.5	71697029	212.07	1305.9	1305.9	482.473	482.473	0	1.47091e+07	4.64562e+07	1.05317e+07	17682.2	33.6831
2022-02-16	6.6831e+07	76642.6	31047.3	1039.2	495.877	1295.67	48.228	4.73254e+06	22948	71697029	219.088	1343.89	1343.89	495.877	495.877	0	1.47091e+07	4.63672e+07	1.06207e+07	18289.3	34.5848
2022-02-17	6.68236e+07	79243.2	32078.1	1074.41	509.984	1334.5	49.3907	4.73615e+06	22983.6	71697029	226.409	1383.89	1383.89	509.984	509.984	0	1.47091e+07	4.62781e+07	1.07098e+07	18921.3	35.536
2022-02-18	6.68156e+07	81950.3	33150.5	1111.09	524.815	1375.32	50.6144	4.74025e+06	23020.1	71697029	234.041	1425.94	1425.94	524.815	524.815	0	1.47091e+07	4.61889e+07	1.0799e+07	19579.2	36.5387
2022-02-19	6.68069e+07	84762.4	34266.5	1149.31	540.388	1418.17	51.9024	4.74486e+06	23057.7	71697029	241.994	1470.07	1470.07	540.388	540.388	0	1.47091e+07	4.60995e+07	1.08884e+07	20258.2	37.5945
2022-02-20	6.67984e+07	86883	35409.4	1188.77	556.725	1463.07	53.2579	4.75e+06	23096.4	71697029	250.277	1516.33	1516.33	556.725	556.725	0	1.47091e+07	4.60101e+07	1.09779e+07	20143	38.705
2022-02-21	6.67892e+07	89159.4	36528.2	1228.4	573.833	1510.04	54.6836	4.75567e+06	23136.3	71697029	258.84	1564.72	1564.72	573.833	573.833	0	1.47091e+07	4.59205e+07	1.10675e+07	20822.9	39.8716
2022-02-22	6.67793e+07	91596.5	37621.1	1267.81	591.686	1558.96	56.1824	4.76186e+06	23177.4	71697029	267.541	1615.14	1615.14	591.686	591.686	0	1.47091e+07	4.58307e+07	1.11572e+07	21492.2	41.0954
2022-02-23	6.67688e+07	94173.1	38709	1307.21	610.236	1609.63	57.7565	4.76855e+06	23219.8	71697029	276.277	1667.38	1667.38	610.236	610.236	0	1.47091e+07	4.57409e+07	1.1247e+07	22153.8	42.3759
2022-02-24	6.67576e+07	96870.7	39812	1346.98	629.432	1661.85	59.4071	4.77575e+06	23263.5	71697029	285.03	1721.26	1721.26	629.432	629.432	0	1.47091e+07	4.56509e+07	1.1337e+07	22819.9	43.7114
2022-02-25	6.67458e+07	99678.7	40943.8	1387.47	649.231	1715.48	61.1348	4.78348e+06	23308.6	71697029	293.842	1776.62	1776.62	649.231	649.231	0	1.47091e+07	4.55609e+07	1.1427e+07	23500.3	45.099
2022-02-26	6.67333e+07	102593	42112.6	1429	669.609	1770.43	62.9392	4.79174e+06	23355.1	71697029	302.776	1833.37	1833.37	669.609	669.609	0	1.47091e+07	4.54707e+07	1.15172e+07	24201.4	46.5356
2022-02-27	6.67201e+07	105615	43322.8	1471.76	690.557	1826.67	64.8193	4.80056e+06	23403.1	71697029	311.896	1891.49	1891.49	690.557	690.557	0	1.47091e+07	4.53804e+07	1.16075e+07	24926.6	48.0183
2022-02-28	6.67061e+07	108746	44577.2	1515.94	712.079	1884.23	66.7738	4.80995e+06	23452.7	71697029	321.256	1951.01	1951.01	712.079	712.079	0	1.47091e+07	4.52901e+07	1.16978e+07	25678.2	49.545
2022-03-01	6.66914e+07	111992	45877.6	1561.65	734.192	1943.18	68.8013	4.81995e+06	23503.8	71697029	330.901	2011.98	2011.98	734.192	734.192	0	1.47091e+07	4.51996e+07	1.17883e+07	26457.4	51.1144
2022-03-02	6.66759e+07	115355	47225.7	1608.99	756.919	2003.61	70.9008	4.83056e+06	23556.5	71697029	340.864	2074.51	2074.51	756.919	756.919	0	1.47091e+07	4.5109e+07	1.18789e+07	27265.5	52.7262
2022-03-03	6.66596e+07	118842	48623.2	1658.06	780.289	2065.62	73.0716	4.84182e+06	23610.9	71697029	351.172	2138.69	2138.69	780.289	780.289	0	1.47091e+07	4.50184e+07	1.19696e+07	28103.3	54.3812
2022-03-04	6.66424e+07	122456	50071.7	1708.93	804.336	2129.34	75.3136	4.85375e+06	23667	71697029	361.849	2204.66	2204.66	804.336	804.336	0	1.47091e+07	4.49276e+07	1.20603e+07	28972	56.0806
2022-03-05	6.66243e+07	126190	51573.2	1761.68	829.097	2194.91	77.627	4.86636e+06	23724.8	71697029	372.914	2272.53	2272.53	829.097	829.097	0	1.47091e+07	4.48367e+07	1.21512e+07	29860.4	57.8264
2022-03-06	6.66079e+07	127566	53072.4	1815.34	854.608	2262.43	80.0128	4.87969e+06	23784.4	71697029	384.376	2342.44	2342.44	854.608	854.608	0	1.47091e+07	4.47458e+07	1.22421e+07	28233	59.6209
2022-03-07	6.65907e+07	129215	54408.8	1866.35	880.865	2331.89	82.4725	4.89369e+06	23845.9	71697029	396.057	2414.36	2414.36	880.865	880.865	0	1.47091e+07	4.46548e+07	1.23331e+07	29030.9	61.4669
2022-03-08	6.65728e+07	131143	55574.6	1913.43	907.759	2402.89	85.0075	4.90827e+06	23909.2	71697029	407.486	2487.9	2487.9	907.759	907.759	0	1.47091e+07	4.45637e+07	1.24242e+07	29740.8	63.3655
2022-03-09	6.65543e+07	133281	56631.8	1957.12	935.104	2474.77	87.6185	4.92337e+06	23974.6	71697029	418.317	2562.39	2562.39	935.104	935.104	0	1.47091e+07	4.44725e+07	1.25154e+07	30375.8	65.3143
2022-03-10	6.65352e+07	135564	57640.4	1998.52	962.704	2546.86	90.304	4.93895e+06	24041.9	71697029	428.473	2637.16	2637.16	962.704	962.704	0	1.47091e+07	4.43813e+07	1.26067e+07	30969.8	67.3057
2022-03-11	6.65156e+07	137949	58640.8	2038.68	990.392	2618.59	93.06	4.955e+06	24111.2	71697029	438.06	2711.65	2711.65	990.392	990.392	0	1.47091e+07	4.42899e+07	1.2698e+07	31549.8	69.3292
2022-03-12	6.64954e+07	140416	59655.1	2078.41	1018.05	2689.63	95.8804	4.97151e+06	24182.6	71697029	447.258	2785.51	2785.51	1018.05	1018.05	0	1.47091e+07	4.41985e+07	1.27894e+07	32132.3	71.3727
2022-03-13	6.64746e+07	142953	60694	2118.28	1045.62	2759.78	98.7568	4.9885e+06	24256	71697029	456.244	2858.54	2858.54	1045.62	1045.62	0	1.47091e+07	4.41071e+07	1.28808e+07	32726	73.4251
2022-03-14	6.64532e+07	145560	61761.8	2158.68	1073.06	2829.04	101.68	5.00599e+06	24331.5	71697029	465.164	2930.72	2930.72	1073.06	1073.06	0	1.47091e+07	4.40155e+07	1.29724e+07	33335	75.4772
2022-03-15	6.64312e+07	148236	62860.3	2199.85	1100.37	2897.49	104.642	5.02397e+06	24409	71697029	474.127	3002.13	3002.13	1100.37	1100.37	0	1.47091e+07	4.39239e+07	1.3064e+07	33960.7	77.5225
2022-03-16	6.64086e+07	150984	63990	2241.94	1127.59	2965.29	107.634	5.04248e+06	24488.5	71697029	483.209	3072.92	3072.92	1127.59	1127.59	0	1.47091e+07	4.38323e+07	1.31556e+07	34604	79.5573
2022-03-17	6.63854e+07	153805	65151.2	2285.07	1154.75	3032.64	110.649	5.06152e+06	24570.1	71697029	492.462	3143.28	3143.28	1154.75	1154.75	0	1.47091e+07	4.37405e+07	1.32474e+07	35265	81.5802
2022-03-18	6.63615e+07	156703	66344.4	2329.31	1181.89	3099.76	113.681	5.08111e+06	24653.7	71697029	501.921	3213.44	3213.44	1181.89	1181.89	0	1.47091e+07	4.36488e+07	1.33391e+07	35944	83.5919
2022-03-19	6.63369e+07	159668	67570.3	2374.72	1209.08	3166.88	116.726	5.10126e+06	24739.3	71697029	511.61	3283.61	3283.61	1209.08	1209.08	0	1.47091e+07	4.35569e+07	1.3431e+07	36631.3	85.5947
2022-03-20	6.63133e+07	161069	68791.6	2420.64	1236.35	3234.23	119.781	5.12198e+06	24826.9	71697029	521.542	3354.01	3354.01	1236.35	1236.35	0	1.47091e+07	4.34651e+07	1.35229e+07	35660	87.592
2022-03-21	6.62892e+07	162656	69902.2	2464.68	1263.75	3301.9	122.846	5.14325e+06	24916.5	71697029	531.597	3424.74	3424.74	1263.75	1263.75	0	1.47091e+07	4.33731e+07	1.36148e+07	36300.5	89.5877
2022-03-22	6.62644e+07	164437	70898.1	2506.02	1291.21	3369.74	125.921	5.165e+06	25008.1	71697029	541.462	3495.66	3495.66	1291.21	1291.21	0	1.47091e+07	4.32811e+07	1.37068e+07	36887.7	91.5852
2022-03-23	6.62391e+07	166367	71822.3	2545.05	1318.66	3437.43	129.004	5.1872e+06	25101.7	71697029	550.907	3566.43	3566.43	1318.66	1318.66	0	1.47091e+07	4.31891e+07	1.37988e+07	37426.2	93.5856
2022-03-24	6.62133e+07	168400	72715.6	2582.56	1345.97	3504.59	132.096	5.20981e+06	25197.3	71697029	559.889	3636.68	3636.68	1345.97	1345.97	0	1.47091e+07	4.30971e+07	1.38909e+07	37938.8	95.5864
2022-03-25	6.61871e+07	170510	73605.6	2619.29	1373.06	3570.95	135.194	5.23283e+06	25294.8	71697029	568.488	3706.14	3706.14	1373.06	1373.06	0	1.47091e+07	4.30049e+07	1.3983e+07	38443.2	97.5831
2022-03-26	6.61604e+07	172681	74507.6	2655.81	1399.9	3636.36	138.295	5.25626e+06	25394.4	71697029	576.83	3774.66	3774.66	1399.9	1399.9	0	1.47091e+07	4.29128e+07	1.40751e+07	38950.4	99.5703
2022-03-27	6.61331e+07	174906	75428.9	2692.53	1426.44	3700.79	141.396	5.28011e+06	25495.9	71697029	585.044	3842.18	3842.18	1426.44	1426.44	0	1.47091e+07	4.28206e+07	1.41673e+07	39466.3	101.543
2022-03-28	6.61054e+07	177183	76372.5	2729.72	1452.71	3764.29	144.491	5.30438e+06	25599.4	71697029	593.233	3908.78	3908.78	1452.71	1452.71	0	1.47091e+07	4.27284e+07	1.42595e+07	39993.4	103.497
2022-03-29	6.60772e+07	179512	77339.4	2767.54	1478.73	3827	147.577	5.3291e+06	25704.9	71697029	601.473	3974.58	3974.58	1478.73	1478.73	0	1.47091e+07	4.26361e+07	1.43518e+07	40532.7	105.432
2022-03-30	6.60484e+07	181895	78329.9	2806.11	1504.54	3889.09	150.651	5.35426e+06	25812.2	71697029	609.818	4039.74	4039.74	1504.54	1504.54	0	1.47091e+07	4.25439e+07	1.4444e+07	41084.8	107.345
2022-03-31	6.60191e+07	184332	79344.3	2845.5	1530.19	3950.74	153.709	5.37988e+06	25921.5	71697029	618.304	4104.45	4104.45	1530.19	1530.19	0	1.47091e+07	4.24516e+07	1.45363e+07	41649.7	109.24
2022-04-01	6.59892e+07	186825	80382.5	2885.76	1555.72	4012.16	156.751	5.40597e+06	26032.6	71697029	626.956	4168.92	4168.92	1555.72	1555.72	0	1.47091e+07	4.23592e+07	1.46287e+07	42227.4	111.117
2022-04-02	6.59588e+07	189358	81445.1	2926.93	1581.2	4073.55	159.776	5.43254e+06	26145.6	71697029	635.79	4233.32	4233.32	1581.2	1581.2	0	1.47091e+07	4.22669e+07	1.4721e+07	42802.5	112.981
2022-04-03	6.59464e+07	173815	82119.7	2961.13	1606.65	4135.02	162.784	5.45955e+06	26260.4	71697029	644.746	4297.8	4297.8	1606.65	1606.65	0	1.47091e+07	4.21745e+07	1.48134e+07	24798.7	114.836
2022-04-04	6.59341e+07	159884	81243.4	2961.44	1631.8	4195.57	165.777	5.48651e+06	26377.1	71697029	652.362	4361.34	4361.34	1631.8	1631.8	0	1.47091e+07	4.20821e+07	1.49058e+07	24810.3	116.683
2022-04-05	6.59222e+07	147889	78802.8	2919.06	1655.56	4251.42	168.754	5.51265e+06	26495.6	71697029	655.058	4420.17	4420.17	1655.56	1655.56	0	1.47091e+07	4.19897e+07	1.49982e+07	24336.3	118.515
2022-04-06	6.59112e+07	137533	75324.2	2839.69	1676.34	4297.01	171.703	5.53733e+06	26615.9	71697029	650.3	4468.71	4468.71	1676.34	1676.34	0	1.47091e+07	4.18972e+07	1.50907e+07	23463.7	120.292
2022-04-07	6.59014e+07	128421	71330.2	2733.77	1692.5	4326.86	174.596	5.5602e+06	26737.8	71697029	637.77	4501.46	4501.46	1692.5	1692.5	0	1.47091e+07	4.18048e+07	1.51831e+07	22355.2	121.94
2022-04-08	6.58928e+07	120229	67189.6	2611.56	1702.77	4336.86	177.387	5.58109e+06	26861.2	71697029	618.668	4514.25	4514.25	1702.77	1702.77	0	1.47091e+07	4.17124e+07	1.52756e+07	21145.3	123.362
2022-04-09	6.58855e+07	112736	63119.5	2481.3	1706.33	4324.72	180.01	5.59999e+06	26985.6	71697029	594.799	4504.73	4504.73	1706.33	1706.33	0	1.47091e+07	4.16199e+07	1.5368e+07	19921.9	124.456
2022-04-10	6.58794e+07	105803	59228.9	2348.85	1702.86	4289.92	182.389	5.61697e+06	27110.8	71697029	567.957	4472.31	4472.31	1702.86	1702.86	0	1.47091e+07	4.15274e+07	1.54605e+07	18733.6	125.135
2022-04-11	6.58744e+07	99343.4	55561.1	2218.08	1692.4	4233.36	184.446	5.63212e+06	27236.1	71697029	539.631	4417.8	4417.8	1692.4	1692.4	0	1.47091e+07	4.14349e+07	1.5553e+07	17603.5	125.333
2022-04-12	6.58706e+07	93304.7	52124.7	2091.31	1675.31	4156.91	186.105	5.64554e+06	27361.1	71697029	510.927	4343.01	4343.01	1675.31	1675.31	0	1.47091e+07	4.13425e+07	1.56455e+07	16539.5	125.012
2022-04-13	6.58678e+07	87650.3	48912.4	1969.87	1652.12	4063.05	187.305	5.65735e+06	27485.3	71697029	482.597	4250.36	4250.36	1652.12	1652.12	0	1.47091e+07	4.125e+07	1.57379e+07	15542.2	124.162
2022-04-14	6.58659e+07	82352.3	45910.5	1854.37	1623.48	3954.54	187.997	5.66765e+06	27608.1	71697029	455.118	4142.54	4142.54	1623.48	1623.48	0	1.47091e+07	4.11575e+07	1.58304e+07	14608.6	122.795
2022-04-15	6.58649e+07	77387.3	43104.3	1745.06	1590.07	3834.17	188.15	5.67652e+06	27729	71697029	428.768	4022.32	4022.32	1590.07	1590.07	0	1.47091e+07	4.1065e+07	1.59229e+07	13734.8	120.943
2022-04-16	6.58648e+07	72739.1	40479.5	1641.9	1552.62	3704.63	187.747	5.68406e+06	27847.7	71697029	403.689	3892.38	3892.38	1552.62	1552.62	0	1.47091e+07	4.09725e+07	1.60154e+07	12921.5	118.651
2022-04-17	6.5864e+07	69853.7	38057.3	1545.4	1511.8	3568.41	186.791	5.69036e+06	27963.7	71697029	379.941	3755.2	3755.2	1511.8	1511.8	0	1.47091e+07	4.088e+07	1.61079e+07	13664.9	115.971
2022-04-18	6.5864e+07	67014	35917.9	1457.52	1468.29	3427.84	185.293	5.69553e+06	28076.6	71697029	357.65	3613.13	3613.13	1468.29	1468.29	0	1.47091e+07	4.07876e+07	1.62003e+07	12892.4	112.96
2022-04-19	6.58646e+07	64194.5	34042.6	1378.5	1422.79	3285.18	183.279	5.6997e+06	28186.3	71697029	337.072	3468.46	3468.46	1422.79	1422.79	0	1.47091e+07	4.06951e+07	1.62928e+07	12211.3	109.677
2022-04-20	6.58659e+07	61423.3	32370.9	1307.34	1375.97	3142.56	180.782	5.70299e+06	28292.5	71697029	318.34	3323.34	3323.34	1375.97	1375.97	0	1.47091e+07	4.06027e+07	1.63852e+07	11610	106.181
2022-04-21	6.58678e+07	58731.6	30847.2	1242.71	1328.45	3001.78	177.845	5.70547e+06	28395	71697029	301.38	3179.63	3179.63	1328.45	1328.45	0	1.47091e+07	4.05102e+07	1.64777e+07	11068.4	102.531
2022-04-22	6.58702e+07	56140.8	29432.8	1183.4	1280.75	2864.28	174.515	5.70721e+06	28493.8	71697029	285.994	3038.8	3038.8	1280.75	1280.75	0	1.47091e+07	4.04178e+07	1.65701e+07	10570.1	98.7841
2022-04-23	6.58732e+07	53661.6	28103.4	1128.41	1233.3	2731.1	170.842	5.70826e+06	28588.8	71697029	271.941	2901.94	2901.94	1233.3	1233.3	0	1.47091e+07	4.03254e+07	1.66625e+07	10104.4	94.9913
2022-04-24	6.58765e+07	51296.7	26845.1	1077	1186.43	2602.91	166.879	5.70865e+06	28680	71697029	258.997	2769.79	2769.79	1186.43	1186.43	0	1.47091e+07	4.0233e+07	1.67549e+07	9664.81	91.1971
2022-04-25	6.58803e+07	49044.4	25650	1028.66	1140.4	2480.14	162.678	5.70841e+06	28767.4	71697029	246.975	2642.81	2642.81	1140.4	1140.4	0	1.47091e+07	4.01407e+07	1.68472e+07	9247.65	87.4388
2022-04-26	6.58846e+07	46900.8	24513	983	1095.39	2362.96	158.288	5.70757e+06	28851.2	71697029	235.729	2521.25	2521.25	1095.39	1095.39	0	1.47091e+07	4.00483e+07	1.69396e+07	8850.72	83.7462
2022-04-27	6.58892e+07	44860.7	23430.8	939.746	1051.54	2251.42	153.757	5.70617e+06	28931.3	71697029	225.152	2405.17	2405.17	1051.54	1051.54	0	1.47091e+07	3.9956e+07	1.70319e+07	8472.63	80.1421
2022-04-28	6.58943e+07	42918.9	22400.5	898.693	1008.95	2145.42	149.126	5.70422e+06	29007.9	71697029	215.162	2294.55	2294.55	1008.95	1008.95	0	1.47091e+07	3.98637e+07	1.71242e+07	8112.31	76.6435
2022-04-29	6.58997e+07	41070.3	21419.8	859.677	967.692	2044.83	144.434	5.70175e+06	29081.2	71697029	205.702	2189.26	2189.26	967.692	967.692	0	1.47091e+07	3.97714e+07	1.72165e+07	7768.9	73.2621
2022-04-30	6.59055e+07	39312.8	20486.2	822.565	927.804	1949.43	139.715	5.69879e+06	29151.2	71697029	196.724	2089.15	2089.15	927.804	927.804	0	1.47091e+07	3.96792e+07	1.73087e+07	7444.33	70.0055
2022-05-01	6.59113e+07	37890.7	19603.4	787.36	889.31	1859	134.999	5.69535e+06	29218.1	71697029	188.194	1994	1994	889.31	889.31	0	1.47091e+07	3.9587e+07	1.74009e+07	7390.78	66.8777
2022-05-02	6.59175e+07	36514.3	18785	754.346	852.22	1773.32	130.31	5.69148e+06	29282	71697029	180.104	1903.63	1903.63	852.22	852.22	0	1.47091e+07	3.94948e+07	1.74931e+07	7089.84	63.8805
2022-05-03	6.59239e+07	35176.9	18028.1	723.53	816.546	1692.18	125.671	5.68719e+06	29343	71697029	172.479	1817.85	1817.85	816.546	816.546	0	1.47091e+07	3.94026e+07	1.75853e+07	6810.05	61.0135
2022-05-04	6.59307e+07	33881.6	17322.1	694.716	782.296	1615.43	121.099	5.68252e+06	29401.3	71697029	165.329	1736.53	1736.53	782.296	782.296	0	1.47091e+07	3.93105e+07	1.76774e+07	6550.2	58.2756
2022-05-05	6.59377e+07	32632.5	16657.3	667.654	749.47	1542.91	116.61	5.67749e+06	29456.9	71697029	158.634	1659.52	1659.52	749.47	749.47	0	1.47091e+07	3.92184e+07	1.77695e+07	6306.57	55.6649
2022-05-06	6.5945e+07	31431.7	16026.8	642.112	718.057	1474.43	112.217	5.67212e+06	29510.1	71697029	152.354	1586.65	1586.65	718.057	718.057	0	1.47091e+07	3.91264e+07	1.78615e+07	6076.15	53.179
2022-05-07	6.59525e+07	30279.6	15425.9	617.901	688.033	1409.8	107.93	5.66642e+06	29560.9	71697029	146.441	1517.73	1517.73	688.033	688.033	0	1.47091e+07	3.90344e+07	1.79535e+07	5856.85	50.8151
2022-05-08	6.59603e+07	29175.4	14851.7	594.874	659.364	1348.81	103.759	5.66041e+06	29609.5	71697029	140.852	1452.57	1452.57	659.364	659.364	0	1.47091e+07	3.89424e+07	1.80455e+07	5647.34	48.5698
2022-05-09	6.59683e+07	28117.5	14302.3	572.919	632.008	1291.24	99.7089	5.6541e+06	29655.9	71697029	135.55	1390.95	1390.95	632.008	632.008	0	1.47091e+07	3.88505e+07	1.81374e+07	5446.77	46.4391
2022-05-10	6.59764e+07	27104.1	13776.3	551.949	605.917	1236.88	95.7858	5.64751e+06	29700.3	71697029	130.506	1332.66	1332.66	605.917	605.917	0	1.47091e+07	3.87586e+07	1.82293e+07	5254.56	44.4185
2022-05-11	6.59849e+07	26133.1	13272.5	531.897	581.042	1185.5	91.9931	5.64064e+06	29742.8	71697029	125.697	1277.5	1277.5	581.042	581.042	0	1.47091e+07	3.86668e+07	1.83211e+07	5070.28	42.5034
2022-05-12	6.59934e+07	25202.8	12789.9	512.706	557.33	1136.92	88.3328	5.63351e+06	29783.5	71697029	121.103	1225.25	1225.25	557.33	557.33	0	1.47091e+07	3.8575e+07	1.84129e+07	4893.55	40.6884
2022-05-13	6.60022e+07	24311.2	12327.7	494.329	534.728	1090.92	84.8058	5.62612e+06	29822.5	71697029	116.711	1175.73	1175.73	534.728	534.728	0	1.47091e+07	3.84832e+07	1.85047e+07	4724.03	38.9686
2022-05-14	6.60112e+07	23457.9	11884.8	476.725	513.184	1047.34	81.4117	5.6185e+06	29859.8	71697029	112.508	1128.76	1128.76	513.184	513.184	0	1.47091e+07	3.83916e+07	1.85964e+07	4562.88	37.3385
2022-05-15	6.602e+07	22943.8	11467.4	459.994	492.648	1006.01	78.1495	5.61064e+06	29895.6	71697029	108.484	1084.16	1084.16	492.648	492.648	0	1.47091e+07	3.82999e+07	1.8688e+07	4718.78	35.7932
2022-05-16	6.60291e+07	22425.3	11094.1	444.569	473.074	966.791	75.0172	5.60257e+06	29930	71697029	104.656	1041.81	1041.81	473.074	473.074	0	1.47091e+07	3.82083e+07	1.87796e+07	4567.38	34.3276
2022-05-17	6.60382e+07	21898.9	10763	430.546	454.436	929.612	72.0123	5.5943e+06	29962.9	71697029	101.078	1001.62	1001.62	454.436	454.436	0	1.47091e+07	3.81168e+07	1.88711e+07	4432.17	32.9372
2022-05-18	6.60475e+07	21371.7	10463.9	417.769	436.716	894.441	69.132	5.58586e+06	29994.5	71697029	97.7833	963.573	963.573	436.716	436.716	0	1.47091e+07	3.80253e+07	1.89626e+07	4311.61	31.6182
2022-05-19	6.60569e+07	20851.1	10186.9	406.011	419.896	861.252	66.3735	5.57727e+06	30024.9	71697029	94.7649	927.625	927.625	419.896	419.896	0	1.47091e+07	3.79339e+07	1.90541e+07	4201.57	30.3677
2022-05-20	6.60665e+07	20342.2	9925.4	395.061	403.956	830.001	63.7338	5.56852e+06	30054.1	71697029	91.9916	893.735	893.735	403.956	403.956	0	1.47091e+07	3.78425e+07	1.91454e+07	4098.78	29.1832
2022-05-21	6.60762e+07	19847.8	9675.4	384.753	388.868	800.62	61.2102	5.55963e+06	30082.1	71697029	89.4236	861.831	861.831	388.868	388.868	0	1.47091e+07	3.77512e+07	1.92367e+07	4001.13	28.0627
2022-05-22	6.60859e+07	19368.9	9434.77	374.966	374.597	773.021	58.8001	5.5506e+06	30109.1	71697029	87.0231	831.821	831.821	374.597	374.597	0	1.47091e+07	3.76599e+07	1.9328e+07	3907.42	27.0041
2022-05-23	6.60958e+07	18905.8	9202.42	365.616	361.105	747.098	56.5006	5.54143e+06	30135.1	71697029	84.7591	803.598	803.598	361.105	361.105	0	1.47091e+07	3.75687e+07	1.94192e+07	3817.02	26.0051
2022-05-24	6.61058e+07	18458	8977.81	356.645	348.35	722.735	54.3088	5.53214e+06	30160.2	71697029	82.608	777.044	777.044	348.35	348.35	0	1.47091e+07	3.74776e+07	1.95103e+07	3729.61	25.0632
2022-05-25	6.61159e+07	18025.2	8760.59	348.015	336.29	699.816	52.2215	5.52273e+06	30184.4	71697029	80.5527	752.038	752.038	336.29	336.29	0	1.47091e+07	3.73865e+07	1.96014e+07	3645.02	24.1756
2022-05-26	6.61261e+07	17606.7	8550.52	339.697	324.882	678.226	50.2356	5.51319e+06	30207.7	71697029	78.5812	728.461	728.461	324.882	324.882	0	1.47091e+07	3.72955e+07	1.96924e+07	3563.14	23.3392
2022-05-27	6.61364e+07	17202.1	8347.37	331.671	314.084	657.854	48.3474	5.50354e+06	30230.3	71697029	76.6849	706.201	706.201	314.084	314.084	0	1.47091e+07	3.72046e+07	1.97833e+07	3483.89	22.551
2022-05-28	6.61467e+07	16812.1	8150.93	323.919	303.859	638.598	46.5531	5.49377e+06	30252.1	71697029	74.8574	685.151	685.151	303.859	303.859	0	1.47091e+07	3.71137e+07	1.98742e+07	3408.57	21.8078
2022-05-29	6.61567e+07	16867.2	7970.92	316.629	294.167	620.364	44.8489	5.4839e+06	30273.2	71697029	73.096	665.213	665.213	294.167	294.167	0	1.47091e+07	3.70229e+07	1.9965e+07	3778.07	21.1064
2022-05-30	6.61668e+07	16886.9	7834.61	310.459	284.981	603.096	43.2308	5.47394e+06	30293.6	71697029	71.434	646.327	646.327	284.981	284.981	0	1.47091e+07	3.69322e+07	2.00558e+07	3710.04	20.444
2022-05-31	6.6177e+07	16870.4	7741.19	305.596	276.298	586.815	41.6948	5.46391e+06	30313.4	71697029	69.9571	628.51	628.51	276.298	276.298	0	1.47091e+07	3.68415e+07	2.01464e+07	3662.16	19.8181
2022-06-01	6.61872e+07	16830	7677.63	301.874	268.125	571.59	40.2372	5.45382e+06	30332.7	71697029	68.7235	611.827	611.827	268.125	268.125	0	1.47091e+07	3.67509e+07	2.0237e+07	3631.29	19.2269
2022-06-02	6.61974e+07	16777.8	7631.74	299.028	260.476	557.495	38.8547	5.4437e+06	30351.3	71697029	67.736	596.349	596.349	260.476	260.476	0	1.47091e+07	3.66604e+07	2.03275e+07	3611.42	18.6699
2022-06-03	6.62077e+07	16722	7595.38	296.81	253.354	544.573	37.5448	5.43354e+06	30369.5	71697029	66.962	582.118	582.118	253.354	253.354	0	1.47091e+07	3.65699e+07	2.0418e+07	3597.81	18.1474
2022-06-04	6.62179e+07	16667.1	7564.01	295.027	246.755	532.833	36.3052	5.42335e+06	30387.1	71697029	66.3564	569.139	569.139	246.755	246.755	0	1.47091e+07	3.64796e+07	2.05083e+07	3587.56	17.6595
2022-06-05	6.62282e+07	16615.4	7535.46	293.547	240.666	522.245	35.1341	5.41314e+06	30404.4	71697029	65.8761	557.379	557.379	240.666	240.666	0	1.47091e+07	3.63893e+07	2.05986e+07	3579.12	17.2067
2022-06-06	6.62386e+07	16567.6	7508.85	292.283	235.066	512.753	34.0301	5.4029e+06	30421.1	71697029	65.4865	546.783	546.783	235.066	235.066	0	1.47091e+07	3.62991e+07	2.06888e+07	3571.79	16.7889
2022-06-07	6.62489e+07	16524.2	7483.93	291.179	229.93	504.282	32.9916	5.39264e+06	30437.6	71697029	65.162	537.273	537.273	229.93	229.93	0	1.47091e+07	3.62089e+07	2.0779e+07	3565.31	16.4053
2022-06-08	6.62592e+07	16485	7460.68	290.203	225.228	496.748	32.017	5.38235e+06	30453.6	71697029	64.8852	528.765	528.765	225.228	225.228	0	1.47091e+07	3.61189e+07	2.0869e+07	3559.62	16.0549
2022-06-09	6.62696e+07	16449.9	7439.14	289.334	220.932	490.066	31.1046	5.37204e+06	30469.3	71697029	64.6446	521.171	521.171	220.932	220.932	0	1.47091e+07	3.60289e+07	2.0959e+07	3554.71	15.7362
2022-06-10	6.628e+07	16419	7419.36	288.558	217.013	484.15	30.2523	5.36172e+06	30484.8	71697029	64.4326	514.402	514.402	217.013	217.013	0	1.47091e+07	3.5939e+07	2.10489e+07	3550.61	15.4474
2022-06-11	6.62904e+07	16393.3	7401.37	287.868	213.441	478.92	29.4581	5.35137e+06	30500	71697029	64.2448	508.378	508.378	213.441	213.441	0	1.47091e+07	3.58492e+07	2.11387e+07	3548.51	15.1865
2022-06-12	6.63003e+07	16778	7394.49	287.448	210.191	474.303	28.7195	5.34101e+06	30514.9	71697029	64.0799	503.022	503.022	210.191	210.191	0	1.47091e+07	3.57595e+07	2.12284e+07	3963.24	14.9514
2022-06-13	6.63103e+07	17132.5	7424.79	287.93	207.245	470.259	28.0341	5.33065e+06	30529.7	71697029	63.9707	498.293	498.293	207.245	207.245	0	1.47091e+07	3.56698e+07	2.13181e+07	3976.01	14.7402
2022-06-14	6.63202e+07	17457.3	7492.75	289.524	204.605	466.821	27.3992	5.3203e+06	30544.2	71697029	64.0012	494.22	494.22	204.605	204.605	0	1.47091e+07	3.55803e+07	2.14076e+07	4008.81	14.551
2022-06-15	6.63301e+07	17765.1	7587.44	292.112	202.288	464.072	26.8126	5.30999e+06	30558.6	71697029	64.2312	490.884	490.884	202.288	202.288	0	1.47091e+07	3.54908e+07	2.14971e+07	4059.08	14.383
2022-06-16	6.634e+07	18067.9	7698.61	295.483	200.315	462.099	26.2722	5.29971e+06	30572.8	71697029	64.6705	488.371	488.371	200.315	200.315	0	1.47091e+07	3.54014e+07	2.15865e+07	4121.02	14.2362
2022-06-17	6.63498e+07	18373.4	7819.52	299.438	198.701	460.97	25.7767	5.28949e+06	30586.9	71697029	65.2965	486.746	486.746	198.701	198.701	0	1.47091e+07	3.53121e+07	2.16758e+07	4190.13	14.1113
2022-06-18	6.63595e+07	18685.9	7946.59	303.827	197.451	460.718	25.325	5.27932e+06	30601	71697029	66.0747	486.043	486.043	197.451	197.451	0	1.47091e+07	3.5223e+07	2.1765e+07	4263.7	14.0094
2022-06-19	6.63691e+07	19007.7	8078.23	308.549	196.566	461.347	24.9166	5.2692e+06	30614.9	71697029	66.9714	486.264	486.264	196.566	196.566	0	1.47091e+07	3.51338e+07	2.18541e+07	4340.4	13.9314
2022-06-20	6.63787e+07	19339.8	8213.95	313.539	196.038	462.837	24.5512	5.25915e+06	30628.8	71697029	67.9601	487.388	487.388	196.038	196.038	0	1.47091e+07	3.50448e+07	2.19431e+07	4419.68	13.878
2022-06-21	6.63882e+07	19682.7	8353.74	318.763	195.856	465.151	24.2283	5.24915e+06	30642.6	71697029	69.0217	489.38	489.38	195.856	195.856	0	1.47091e+07	3.49559e+07	2.2032e+07	4501.42	13.8494
2022-06-22	6.63976e+07	20036.6	8497.76	324.199	196.006	468.244	23.9478	5.23922e+06	30656.5	71697029	70.1436	492.192	492.192	196.006	196.006	0	1.47091e+07	3.48671e+07	2.21208e+07	4585.66	13.8454
2022-06-23	6.64069e+07	20402	8646.23	329.838	196.473	472.066	23.7092	5.22935e+06	30670.3	71697029	71.318	495.775	495.775	196.473	196.473	0	1.47091e+07	3.47783e+07	2.22096e+07	4672.51	13.8656
2022-06-24	6.64162e+07	20779.1	8799.35	335.676	197.241	476.568	23.5118	5.21955e+06	30684.2	71697029	72.5407	500.08	500.08	197.241	197.241	0	1.47091e+07	3.46897e+07	2.22982e+07	4762.1	13.9092
2022-06-25	6.64253e+07	21169.8	8957.31	341.715	198.295	481.703	23.355	5.20982e+06	30698.2	71697029	73.8093	505.058	505.058	198.295	198.295	0	1.47091e+07	3.46012e+07	2.23867e+07	4856.05	13.9752
2022-06-26	6.64334e+07	22589.3	9143.33	348.424	199.622	487.431	23.2377	5.20017e+06	30712.3	71697029	75.1273	510.669	510.669	199.622	199.622	0	1.47091e+07	3.45127e+07	2.24752e+07	5994.31	14.0625
2022-06-27	6.64412e+07	23964	9423.33	357.421	201.228	493.785	23.1589	5.19063e+06	30726.4	71697029	76.5821	516.944	516.944	201.228	201.228	0	1.47091e+07	3.44244e+07	2.25635e+07	6156.72	14.1702
2022-06-28	6.64488e+07	25306.4	9801.46	369.304	203.168	500.966	23.1177	5.18124e+06	30740.7	71697029	78.3895	524.084	524.084	203.168	203.168	0	1.47091e+07	3.43361e+07	2.26518e+07	6384.65	14.298
2022-06-29	6.64562e+07	26656.2	10254.6	383.892	205.533	509.295	23.1137	5.17205e+06	30755.2	71697029	80.7125	532.409	532.409	205.533	205.533	0	1.47091e+07	3.4248e+07	2.27399e+07	6670.94	14.4473
2022-06-30	6.64632e+07	28047.6	10761.2	400.787	208.419	519.11	23.1474	5.16309e+06	30769.8	71697029	83.596	542.257	542.257	208.419	208.419	0	1.47091e+07	3.416e+07	2.28279e+07	7000.5	14.6221
2022-07-01	6.64699e+07	29503.4	11308.4	419.624	211.914	530.701	23.2208	5.15438e+06	30784.6	71697029	87.0086	553.922	553.922	211.914	211.914	0	1.47091e+07	3.4072e+07	2.29159e+07	7362.08	14.8277
2022-07-02	6.64761e+07	31037.7	11890.2	440.151	216.087	544.284	23.337	5.14594e+06	30799.7	71697029	90.8911	567.621	567.621	216.087	216.087	0	1.47091e+07	3.39842e+07	2.30037e+07	7749.65	15.0704
2022-07-03	6.6482e+07	32659.1	12505.4	462.226	220.989	560.006	23.5001	5.13778e+06	30815.1	71697029	95.1873	583.506	583.506	220.989	220.989	0	1.47091e+07	3.38965e+07	2.30915e+07	8161.01	15.3562
2022-07-04	6.64874e+07	34374.3	13154.8	485.79	226.658	577.959	23.7147	5.12992e+06	30830.8	71697029	99.8561	601.674	601.674	226.658	226.658	0	1.47091e+07	3.38088e+07	2.31791e+07	8596.18	15.6905
2022-07-05	6.64924e+07	36188.8	13840.6	510.845	233.122	598.2	23.9861	5.12239e+06	30846.8	71697029	104.874	622.186	622.186	233.122	233.122	0	1.47091e+07	3.37213e+07	2.32666e+07	9056.23	16.078
2022-07-06	6.64969e+07	38108.5	14565.1	537.428	240.405	620.762	24.319	5.11519e+06	30863.4	71697029	110.23	645.081	645.081	240.405	240.405	0	1.47091e+07	3.36339e+07	2.3354e+07	9542.7	16.5222
2022-07-07	6.65008e+07	40139.6	15330.8	565.6	248.527	645.67	24.7184	5.10835e+06	30880.4	71697029	115.926	670.389	670.389	248.527	248.527	0	1.47091e+07	3.35466e+07	2.34413e+07	10057.3	17.026
2022-07-08	6.65043e+07	42288.7	16140.5	595.438	257.506	672.949	25.1888	5.10188e+06	30898	71697029	121.971	698.138	698.138	257.506	257.506	0	1.47091e+07	3.34594e+07	2.35285e+07	10601.9	17.5917
2022-07-09	6.65071e+07	44559.4	16996.8	627.033	267.362	702.628	25.7343	5.09582e+06	30916.2	71697029	128.378	728.362	728.362	267.362	267.362	0	1.47091e+07	3.33723e+07	2.36156e+07	11174.9	18.2211
2022-07-10	6.65124e+07	43961.7	17835.1	659.104	278.114	734.733	26.3588	5.09016e+06	30935.1	71697029	135.153	761.092	761.092	278.114	278.114	0	1.47091e+07	3.32853e+07	2.37026e+07	8706.61	18.9158
2022-07-11	6.65174e+07	43601.2	18462.4	686.944	289.726	769.106	27.0659	5.08487e+06	30954.8	71697029	142.057	796.172	796.172	289.726	289.726	0	1.47091e+07	3.31984e+07	2.37895e+07	9088.81	19.6771
2022-07-12	6.6522e+07	43493.6	18864.1	708.76	302.025	805.105	27.8583	5.07982e+06	30975.3	71697029	148.467	832.963	832.963	302.025	302.025	0	1.47091e+07	3.31117e+07	2.38762e+07	9359.32	20.5041
2022-07-13	6.65265e+07	43565.9	19109.7	725.124	314.735	841.75	28.7368	5.07493e+06	30996.7	71697029	153.909	870.487	870.487	314.735	314.735	0	1.47091e+07	3.3025e+07	2.39629e+07	9534.21	21.3907
2022-07-14	6.65309e+07	43745.6	19268.6	737.365	327.561	878.019	29.6991	5.07014e+06	31019	71697029	158.256	907.718	907.718	327.561	327.561	0	1.47091e+07	3.29385e+07	2.40494e+07	9649.12	22.3244
2022-07-15	6.65352e+07	43983.2	19388.1	746.804	340.246	913.06	30.7388	5.06542e+06	31042.3	71697029	161.627	943.799	943.799	340.246	340.246	0	1.47091e+07	3.28521e+07	2.41358e+07	9733.06	23.2881
2022-07-16	6.65394e+07	44250.9	19494.7	754.477	352.595	946.271	31.8459	5.06075e+06	31066.6	71697029	164.238	978.117	978.117	352.595	352.595	0	1.47091e+07	3.27658e+07	2.42222e+07	9804.15	24.2629
2022-07-17	6.65435e+07	44535.3	19600.9	761.109	364.479	977.299	33.0079	5.05614e+06	31091.8	71697029	166.311	1010.31	1010.31	364.479	364.479	0	1.47091e+07	3.26796e+07	2.43083e+07	9871.95	25.2306
2022-07-18	6.65476e+07	44831.2	19711.8	767.172	375.82	1006	34.2103	5.05159e+06	31118	71697029	168.028	1040.21	1040.21	375.82	375.82	0	1.47091e+07	3.25935e+07	2.43944e+07	9940.8	26.1759
2022-07-19	6.65516e+07	45137.1	19828.7	772.961	386.583	1032.37	35.4386	5.0471e+06	31145.1	71697029	169.527	1067.81	1067.81	386.583	386.583	0	1.47091e+07	3.25075e+07	2.44804e+07	10012.3	27.087
2022-07-20	6.65555e+07	45453.1	19951.7	778.652	396.761	1056.53	36.6788	5.04267e+06	31173	71697029	170.901	1093.21	1093.21	396.761	396.761	0	1.47091e+07	3.24217e+07	2.45662e+07	10086.9	27.9554
2022-07-21	6.65594e+07	45779.6	20080.5	784.356	406.369	1078.63	37.9183	5.03831e+06	31201.8	71697029	172.212	1116.55	1116.55	406.369	406.369	0	1.47091e+07	3.23359e+07	2.4652e+07	10164.4	28.7764
2022-07-22	6.65631e+07	46117.2	20214.7	790.137	415.435	1098.9	39.1461	5.03401e+06	31231.3	71697029	173.498	1138.05	1138.05	415.435	415.435	0	1.47091e+07	3.22503e+07	2.47376e+07	10244.9	29.5476
2022-07-23	6.65668e+07	46462.1	20354.1	796.038	423.993	1117.54	40.3534	5.02978e+06	31261.6	71697029	174.785	1157.89	1157.89	423.993	423.993	0	1.47091e+07	3.21648e+07	2.48231e+07	10324.1	30.2694
2022-07-24	6.65731e+07	44195.3	20439	800.854	432.082	1134.75	41.5331	5.02562e+06	31292.5	71697029	176.076	1176.28	1176.28	432.082	432.082	0	1.47091e+07	3.20795e+07	2.49084e+07	7718.07	30.9432
2022-07-25	6.65793e+07	42166.8	20301.3	800.415	439.69	1150.56	42.6801	5.02145e+06	31324.1	71697029	177.153	1193.24	1193.24	439.69	439.69	0	1.47091e+07	3.19942e+07	2.49937e+07	7720.36	31.5717
2022-07-26	6.65857e+07	40406.3	19938.8	793.368	446.685	1164.55	43.7902	5.01717e+06	31356.3	71697029	177.465	1208.34	1208.34	446.685	446.685	0	1.47091e+07	3.19091e+07	2.50788e+07	7636.05	32.1562
2022-07-27	6.65922e+07	38858.2	19426.1	780.577	452.852	1176.01	44.8591	5.01268e+06	31389	71697029	176.621	1220.87	1220.87	452.852	452.852	0	1.47091e+07	3.18241e+07	2.51638e+07	7479.98	32.694
2022-07-28	6.65989e+07	37459.6	18835.8	763.601	457.969	1184.23	45.8811	5.00793e+06	31422.1	71697029	174.57	1230.11	1230.11	457.969	457.969	0	1.47091e+07	3.17392e+07	2.52487e+07	7280.56	33.177
2022-07-29	6.66059e+07	36163.7	18218.1	743.953	461.867	1188.66	46.8483	5.0029e+06	31455.7	71697029	171.49	1235.51	1235.51	461.867	461.867	0	1.47091e+07	3.16544e+07	2.53335e+07	7060.94	33.5935
2022-07-30	6.6613e+07	34940.9	17602	722.83	464.444	1189.04	47.7507	4.99757e+06	31489.7	71697029	167.646	1236.79	1236.79	464.444	464.444	0	1.47091e+07	3.15698e+07	2.54181e+07	6835.91	33.9312
2022-07-31	6.66204e+07	33774.8	17001.9	701.078	465.664	1185.36	48.577	4.99196e+06	31523.8	71697029	163.301	1233.94	1233.94	465.664	465.664	0	1.47091e+07	3.14853e+07	2.55027e+07	6613.53	34.1791
2022-08-01	6.66279e+07	32656.6	16423.4	679.253	465.55	1177.79	49.3162	4.98608e+06	31558.2	71697029	158.671	1227.1	1227.1	465.55	465.55	0	1.47091e+07	3.14009e+07	2.5587e+07	6397.57	34.3296
2022-08-02	6.66357e+07	31581.6	15867.9	657.697	464.165	1166.63	49.9579	4.97992e+06	31592.6	71697029	153.917	1216.59	1216.59	464.165	464.165	0	1.47091e+07	3.13166e+07	2.56713e+07	6189.43	34.379
2022-08-03	6.66437e+07	30547.3	15335.1	636.611	461.596	1152.29	50.4935	4.97351e+06	31626.9	71697029	149.147	1202.78	1202.78	461.596	461.596	0	1.47091e+07	3.12324e+07	2.57555e+07	5989.33	34.3273
2022-08-04	6.66519e+07	29551.9	14823.8	616.107	457.947	1135.19	50.9168	4.96686e+06	31661.1	71697029	144.433	1186.11	1186.11	457.947	457.947	0	1.47091e+07	3.11484e+07	2.58395e+07	5797.06	34.1776
2022-08-05	6.66602e+07	28594	14332.8	596.239	453.332	1115.77	51.2239	4.95997e+06	31695	71697029	139.818	1166.99	1166.99	453.332	453.332	0	1.47091e+07	3.10645e+07	2.59234e+07	5612.25	33.9356
2022-08-06	6.66687e+07	27673.8	13861	577.03	447.861	1094.44	51.4136	4.95285e+06	31728.6	71697029	135.327	1145.86	1145.86	447.861	447.861	0	1.47091e+07	3.09808e+07	2.60071e+07	5436.21	33.6089
2022-08-07	6.6677e+07	27232.4	13417.7	558.698	441.646	1071.6	51.4867	4.94552e+06	31761.8	71697029	130.976	1123.08	1123.08	441.646	441.646	0	1.47091e+07	3.08971e+07	2.60908e+07	5721.09	33.2062
2022-08-08	6.66854e+07	26770.3	13030.2	541.945	434.801	1047.62	51.4463	4.93799e+06	31794.5	71697029	126.809	1099.07	1099.07	434.801	434.801	0	1.47091e+07	3.08136e+07	2.61743e+07	5555.22	32.7365
2022-08-09	6.66939e+07	26283.5	12696.6	526.955	427.456	1022.92	51.2968	4.93029e+06	31826.8	71697029	122.922	1074.22	1074.22	427.456	427.456	0	1.47091e+07	3.07302e+07	2.62577e+07	5411.17	32.2097
2022-08-10	6.67026e+07	25783.5	12402.4	513.525	419.743	997.934	51.0445	4.92245e+06	31858.4	71697029	119.376	1048.98	1048.98	419.743	419.743	0	1.47091e+07	3.0647e+07	2.63409e+07	5286.39	31.6357
2022-08-11	6.67113e+07	25281.9	12133.8	501.342	411.789	973.023	50.6969	4.91447e+06	31889.4	71697029	116.17	1023.72	1023.72	411.789	411.789	0	1.47091e+07	3.05639e+07	2.6424e+07	5174.87	31.0253
2022-08-12	6.67202e+07	24786.5	11881.6	490.108	403.702	948.493	50.2627	4.90637e+06	31919.8	71697029	113.265	998.756	998.756	403.702	403.702	0	1.47091e+07	3.04809e+07	2.6507e+07	5071.85	30.389
2022-08-13	6.67291e+07	24301.7	11640.4	479.594	395.568	924.565	49.7516	4.89816e+06	31949.5	71697029	110.606	974.316	974.316	395.568	395.568	0	1.47091e+07	3.0398e+07	2.65899e+07	4974.31	29.7366
2022-08-14	6.67382e+07	23829.8	11407.5	469.634	387.454	901.382	49.1733	4.88984e+06	31978.6	71697029	108.141	950.556	950.556	387.454	387.454	0	1.47091e+07	3.03153e+07	2.66726e+07	4880.61	29.077
2022-08-15	6.67473e+07	23371.2	11181.6	460.117	379.413	879.03	48.538	4.88142e+06	32007	71697029	105.828	927.568	927.568	379.413	379.413	0	1.47091e+07	3.02327e+07	2.67552e+07	4789.9	28.4174
2022-08-16	6.67565e+07	22925.9	10962.1	450.969	371.48	857.547	47.8552	4.87289e+06	32034.8	71697029	103.635	905.403	905.403	371.48	371.48	0	1.47091e+07	3.01502e+07	2.68377e+07	4701.81	27.7639
2022-08-17	6.67658e+07	22493.6	10748.8	442.143	363.684	836.94	47.1341	4.86426e+06	32061.9	71697029	101.539	884.074	884.074	363.684	363.684	0	1.47091e+07	3.00679e+07	2.692e+07	4616.18	27.121
2022-08-18	6.67751e+07	22073.9	10541.6	433.605	356.042	817.192	46.383	4.85553e+06	32088.4	71697029	99.5245	863.575	863.575	356.042	356.042	0	1.47091e+07	2.99857e+07	2.70022e+07	4532.92	26.492
2022-08-19	6.67846e+07	21666.3	10340.2	425.335	348.569	798.273	45.6093	4.84672e+06	32114.3	71697029	97.5816	843.883	843.883	348.569	348.569	0	1.47091e+07	2.99036e+07	2.70843e+07	4451.98	25.8792
2022-08-20	6.67941e+07	21268.9	10144.7	417.315	341.272	780.147	44.8198	4.83781e+06	32139.6	71697029	95.7028	824.967	824.967	341.272	341.272	0	1.47091e+07	2.98217e+07	2.71662e+07	4371.92	25.2842
2022-08-21	6.68037e+07	20822.6	9953.22	409.502	334.157	762.772	44.0201	4.82881e+06	32164.3	71697029	93.8828	806.792	806.792	334.157	334.157	0	1.47091e+07	2.97399e+07	2.7248e+07	4233.4	24.7077
2022-08-22	6.68134e+07	20393.2	9761.8	401.785	327.225	746.099	43.2152	4.81973e+06	32188.4	71697029	92.1122	789.314	789.314	327.225	327.225	0	1.47091e+07	2.96582e+07	2.73297e+07	4157.66	24.1501
2022-08-23	6.68232e+07	19981.5	9570.36	394.126	320.473	730.071	42.4095	4.81056e+06	32212	71697029	90.3746	772.481	772.481	320.473	320.473	0	1.47091e+07	2.95767e+07	2.74112e+07	4082.45	23.6113
2022-08-24	6.68331e+07	19585.5	9380.59	386.54	313.893	714.627	41.6064	4.80131e+06	32235.1	71697029	88.6588	756.234	756.234	313.893	313.893	0	1.47091e+07	2.94953e+07	2.74926e+07	4007.38	23.091
2022-08-25	6.6843e+07	19203.3	9194.1	379.061	307.478	699.708	40.8088	4.79198e+06	32257.7	71697029	86.962	740.517	740.517	307.478	307.478	0	1.47091e+07	2.94141e+07	2.75738e+07	3933.15	22.5883
2022-08-26	6.68529e+07	18833.3	9011.93	371.719	301.221	685.262	40.019	4.78256e+06	32279.8	71697029	85.2871	725.281	725.281	301.221	301.221	0	1.47091e+07	2.9333e+07	2.76549e+07	3860.33	22.1024
2022-08-27	6.6863e+07	18474.4	8834.59	364.536	295.114	671.248	39.2388	4.77306e+06	32301.5	71697029	83.6394	710.486	710.486	295.114	295.114	0	1.47091e+07	2.9252e+07	2.77359e+07	3789.24	21.6321
2022-08-28	6.68731e+07	18126.1	8662.24	357.526	289.153	657.633	38.4694	4.76348e+06	32322.6	71697029	82.0238	696.103	696.103	289.153	289.153	0	1.47091e+07	2.91711e+07	2.78168e+07	3720.03	21.1765
2022-08-29	6.68833e+07	17787.7	8494.87	350.697	283.334	644.394	37.712	4.75384e+06	32343.4	71697029	80.4441	682.106	682.106	283.334	283.334	0	1.47091e+07	2.90904e+07	2.78975e+07	3652.74	20.7347
2022-08-30	6.68935e+07	17459	8332.35	344.05	277.654	631.511	36.9672	4.74412e+06	32363.7	71697029	78.9027	668.478	668.478	277.654	277.654	0	1.47091e+07	2.90099e+07	2.7978e+07	3587.34	20.3058
2022-08-31	6.69037e+07	17139.7	8174.55	337.586	272.11	618.97	36.2355	4.73433e+06	32383.6	71697029	77.4009	655.205	655.205	272.11	272.11	0	1.47091e+07	2.89294e+07	2.80585e+07	3523.79	19.889
2022-09-01	6.69141e+07	16829.3	8021.28	331.3	266.699	606.759	35.5175	4.72447e+06	32403.1	71697029	75.9392	642.276	642.276	266.699	266.699	0	1.47091e+07	2.88491e+07	2.81388e+07	3462.03	19.4839
2022-09-02	6.69244e+07	16527.8	7872.41	325.189	261.421	594.868	34.8132	4.71455e+06	32422.1	71697029	74.5174	629.681	629.681	261.421	261.421	0	1.47091e+07	2.8769e+07	2.82189e+07	3402.01	19.0899
2022-09-03	6.69349e+07	16233.5	7727.8	319.249	256.272	583.29	34.123	4.70457e+06	32440.8	71697029	73.1348	617.413	617.413	256.272	256.272	0	1.47091e+07	2.8689e+07	2.82989e+07	3342.43	18.7065
2022-09-04	6.69457e+07	15592.5	7579.13	313.304	251.251	572.015	33.447	4.69452e+06	32459.2	71697029	71.789	605.462	605.462	251.251	251.251	0	1.47091e+07	2.86091e+07	2.83788e+07	2921.45	18.3334
2022-09-05	6.69566e+07	14998.6	7403.69	306.772	246.347	561.012	32.7852	4.68441e+06	32477.2	71697029	70.4474	593.797	593.797	246.347	246.347	0	1.47091e+07	2.85294e+07	2.84585e+07	2863.09	17.9703
2022-09-06	6.69675e+07	14455	7201.88	299.482	241.536	550.189	32.1375	4.67422e+06	32494.8	71697029	69.0325	582.327	582.327	241.536	241.536	0	1.47091e+07	2.84498e+07	2.85381e+07	2794.75	17.6165
2022-09-07	6.69785e+07	13952.9	6984.44	291.569	236.779	539.421	31.5037	4.66394e+06	32512	71697029	67.4916	570.924	570.924	236.779	236.779	0	1.47091e+07	2.83703e+07	2.86176e+07	2718.14	17.2708
2022-09-08	6.69896e+07	13482.7	6761.58	283.263	232.04	528.584	30.883	4.65356e+06	32529	71697029	65.8203	559.467	559.467	232.04	232.04	0	1.47091e+07	2.8291e+07	2.86969e+07	2637.34	16.9314
2022-09-09	6.70008e+07	13037.1	6540.22	274.783	227.291	517.589	30.2743	4.64308e+06	32545.6	71697029	64.0461	547.863	547.863	227.291	227.291	0	1.47091e+07	2.82119e+07	2.8776e+07	2555.61	16.596
2022-09-10	6.7012e+07	12611.7	6324.23	266.298	222.513	506.386	29.6761	4.63251e+06	32561.8	71697029	62.2081	536.062	536.062	222.513	222.513	0	1.47091e+07	2.81329e+07	2.88551e+07	2474.98	16.2621
2022-09-11	6.70233e+07	12203.6	6115.38	257.922	217.698	494.963	29.0866	4.62184e+06	32577.8	71697029	60.3437	524.049	524.049	217.698	217.698	0	1.47091e+07	2.8054e+07	2.89339e+07	2396.52	15.9277
2022-09-12	6.70346e+07	11811.2	5914.27	249.731	212.847	483.336	28.5039	4.61109e+06	32593.3	71697029	58.4835	511.84	511.84	212.847	212.847	0	1.47091e+07	2.79752e+07	2.90127e+07	2320.7	15.5914
2022-09-13	6.70461e+07	11433.5	5720.89	241.765	207.965	471.543	27.9264	4.60026e+06	32608.6	71697029	56.6492	499.469	499.469	207.965	207.965	0	1.47091e+07	2.78966e+07	2.90913e+07	2247.63	15.2521
2022-09-14	6.70575e+07	11069.9	5534.99	234.048	203.061	459.632	27.3525	4.58934e+06	32623.5	71697029	54.8552	486.985	486.985	203.061	203.061	0	1.47091e+07	2.78182e+07	2.91697e+07	2177.28	14.9096
2022-09-15	6.70691e+07	10719.7	5356.23	226.587	198.148	447.658	26.7811	4.57835e+06	32638.1	71697029	53.1103	474.439	474.439	198.148	198.148	0	1.47091e+07	2.77399e+07	2.9248e+07	2109.55	14.564
2022-09-16	6.70806e+07	10382.4	5184.27	219.383	193.238	435.674	26.2114	4.56729e+06	32652.3	71697029	51.419	461.885	461.885	193.238	193.238	0	1.47091e+07	2.76617e+07	2.93262e+07	2044.32	14.2159
2022-09-17	6.70923e+07	10056.7	5018.78	212.434	188.345	423.733	25.6428	4.55615e+06	32666.2	71697029	49.7835	449.376	449.376	188.345	188.345	0	1.47091e+07	2.75837e+07	2.94042e+07	1980.69	13.866
2022-09-18	6.71041e+07	9588.04	4855.91	205.658	183.48	411.881	25.0753	4.54495e+06	32679.7	71697029	48.2033	436.956	436.956	183.48	183.48	0	1.47091e+07	2.75058e+07	2.94821e+07	1761.18	13.5153
2022-09-19	6.7116e+07	9150.11	4685.54	198.795	178.652	400.148	24.5089	4.53369e+06	32692.8	71697029	46.664	424.657	424.657	178.652	178.652	0	1.47091e+07	2.74281e+07	2.95598e+07	1703.63	13.165
2022-09-20	6.71279e+07	8744.2	4507.89	191.768	173.862	388.535	23.9439	4.52235e+06	32705.7	71697029	45.1309	412.479	412.479	173.862	173.862	0	1.47091e+07	2.73505e+07	2.96374e+07	1643.66	12.8159
2022-09-21	6.71399e+07	8365.97	4327.7	184.639	169.103	377.019	23.3807	4.51093e+06	32718.1	71697029	43.5804	400.4	400.4	169.103	169.103	0	1.47091e+07	2.72731e+07	2.97148e+07	1581.75	12.4686
2022-09-22	6.7152e+07	8010.72	4149.44	177.508	164.37	365.576	22.8196	4.49944e+06	32730.2	71697029	42.0106	388.396	388.396	164.37	164.37	0	1.47091e+07	2.71958e+07	2.97921e+07	1519.59	12.1234
2022-09-23	6.7164e+07	7674.77	3976.08	170.47	159.659	354.192	22.261	4.48788e+06	32742	71697029	40.4336	376.453	376.453	159.659	159.659	0	1.47091e+07	2.71186e+07	2.98693e+07	1458.5	11.7803
2022-09-24	6.71762e+07	7355.61	3809.19	163.597	154.97	342.867	21.7048	4.47626e+06	32753.5	71697029	38.8664	364.571	364.571	154.97	154.97	0	1.47091e+07	2.70416e+07	2.99463e+07	1399.3	11.4392
2022-09-25	6.71883e+07	7051.54	3649.4	156.936	150.308	331.612	21.1513	4.46456e+06	32764.6	71697029	37.325	352.763	352.763	150.308	150.308	0	1.47091e+07	2.69648e+07	3.00232e+07	1342.38	11.0999
2022-09-26	6.72005e+07	6761.42	3496.79	150.513	145.679	320.451	20.6004	4.45281e+06	32775.3	71697029	35.8221	341.051	341.051	145.679	145.679	0	1.47091e+07	2.6888e+07	3.00999e+07	1287.86	10.7625
2022-09-27	6.72128e+07	6484.39	3351.16	144.342	141.091	309.411	20.0523	4.441e+06	32785.8	71697029	34.3662	329.463	329.463	141.091	141.091	0	1.47091e+07	2.68115e+07	3.01764e+07	1235.74	10.4273
2022-09-28	6.72251e+07	6219.78	3212.22	138.424	136.553	298.522	19.5071	4.42913e+06	32795.8	71697029	32.9625	318.029	318.029	136.553	136.553	0	1.47091e+07	2.67351e+07	3.02528e+07	1185.94	10.0947
2022-09-29	6.72374e+07	5966.96	3079.63	132.757	132.075	287.815	18.9652	4.41721e+06	32805.6	71697029	31.6133	306.78	306.78	132.075	132.075	0	1.47091e+07	2.66588e+07	3.03291e+07	1138.35	9.76522
2022-09-30	6.72497e+07	5725.39	2953.06	127.334	127.666	277.316	18.427	4.40524e+06	32815.1	71697029	30.3194	295.743	295.743	127.666	127.666	0	1.47091e+07	2.65827e+07	3.04052e+07	1092.88	9.43948
2022-10-01	6.72621e+07	5494.98	2832.21	122.148	123.333	267.05	17.893	4.39323e+06	32824.2	71697029	29.08	284.943	284.943	123.333	123.333	0	1.47091e+07	2.65067e+07	3.04812e+07	1049.85	9.11817
2022-10-02	6.72742e+07	5542.42	2722.95	117.32	119.084	257.038	17.3638	4.38117e+06	32833	71697029	27.8951	274.402	274.402	119.084	119.084	0	1.47091e+07	2.64309e+07	3.0557e+07	1283.03	8.80195
2022-10-03	6.72864e+07	5565.07	2641.87	113.275	114.932	247.317	16.8399	4.36909e+06	32841.5	71697029	26.7872	264.157	264.157	114.932	114.932	0	1.47091e+07	2.63552e+07	3.06327e+07	1240.43	8.49148
2022-10-04	6.72986e+07	5562.83	2587.91	110.121	110.899	237.962	16.3222	4.35698e+06	32849.7	71697029	25.8117	254.284	254.284	110.899	110.899	0	1.47091e+07	2.62797e+07	3.07083e+07	1210.73	8.18758
2022-10-05	6.73107e+07	5543.83	2552.5	107.735	107.017	229.073	15.8115	4.34488e+06	32857.5	71697029	25.0046	244.885	244.885	107.017	107.017	0	1.47091e+07	2.62043e+07	3.07836e+07	1191.56	7.89147
2022-10-06	6.73229e+07	5515.77	2527.78	105.929	103.314	220.741	15.3091	4.33277e+06	32865.1	71697029	24.3649	236.05	236.05	103.314	103.314	0	1.47091e+07	2.6129e+07	3.08589e+07	1179.06	7.60482
2022-10-07	6.73351e+07	5483.86	2508.48	104.529	99.8117	213.03	14.8164	4.32066e+06	32872.5	71697029	23.8683	227.846	227.846	99.8117	99.8117	0	1.47091e+07	2.60539e+07	3.0934e+07	1170.23	7.32956
2022-10-08	6.73472e+07	5451.03	2491.7	103.403	96.5239	205.97	14.3351	4.30856e+06	32879.5	71697029	23.4827	220.305	220.305	96.5239	96.5239	0	1.47091e+07	2.5979e+07	3.10089e+07	1163.2	7.06758
2022-10-09	6.73594e+07	5418.72	2476.04	102.458	93.4555	199.565	13.8669	4.29648e+06	32886.4	71697029	23.1779	213.431	213.431	93.4555	93.4555	0	1.47091e+07	2.59042e+07	3.10837e+07	1157.02	6.82041
2022-10-10	6.73715e+07	5387.49	2460.94	101.634	90.6051	193.791	13.4137	4.28439e+06	32893	71697029	22.9297	207.205	207.205	90.6051	90.6051	0	1.47091e+07	2.58296e+07	3.11583e+07	1151.23	6.58916
2022-10-11	6.73836e+07	5357.51	2446.25	100.894	87.9664	188.614	12.9769	4.27232e+06	32899.3	71697029	22.7204	201.591	201.591	87.9664	87.9664	0	1.47091e+07	2.57551e+07	3.12328e+07	1145.68	6.3744
2022-10-12	6.73957e+07	5328.78	2431.96	100.213	85.5302	183.986	12.5581	4.26026e+06	32905.5	71697029	22.5379	196.544	196.544	85.5302	85.5302	0	1.47091e+07	2.56807e+07	3.13072e+07	1140.3	6.17625
2022-10-13	6.74078e+07	5301.27	2418.09	99.5785	83.2854	179.859	12.1581	4.24821e+06	32911.5	71697029	22.3741	192.017	192.017	83.2854	83.2854	0	1.47091e+07	2.56066e+07	3.13814e+07	1135.12	5.99441
2022-10-14	6.74199e+07	5274.91	2404.69	98.9808	81.2197	176.181	11.7777	4.23616e+06	32917.3	71697029	22.224	187.959	187.959	81.2197	81.2197	0	1.47091e+07	2.55325e+07	3.14554e+07	1130.13	5.82828
2022-10-15	6.7432e+07	5250.07	2391.77	98.4146	79.3208	172.904	11.4174	4.22413e+06	32923	71697029	22.0844	184.321	184.321	79.3208	79.3208	0	1.47091e+07	2.54586e+07	3.15293e+07	1125.75	5.67702
2022-10-16	6.74437e+07	5538.8	2386.46	98.0279	77.5764	169.982	11.0771	4.21211e+06	32928.5	71697029	21.9545	181.059	181.059	77.5764	77.5764	0	1.47091e+07	2.53849e+07	3.1603e+07	1441.85	5.53968
2022-10-17	6.74554e+07	5802.19	2408.74	98.3317	75.9812	167.397	10.7568	4.20011e+06	32934	71697029	21.8613	178.154	178.154	75.9812	75.9812	0	1.47091e+07	2.53113e+07	3.16766e+07	1448.33	5.41523
2022-10-18	6.74671e+07	6042.88	2459.02	99.4946	74.5449	165.184	10.4562	4.18815e+06	32939.3	71697029	21.8722	175.641	175.641	74.5449	74.5449	0	1.47091e+07	2.52378e+07	3.17501e+07	1472.04	5.30286
2022-10-19	6.74787e+07	6272.07	2529.17	101.427	73.2887	163.42	10.175	4.17623e+06	32944.5	71697029	22.0357	173.595	173.595	73.2887	73.2887	0	1.47091e+07	2.51646e+07	3.18234e+07	1510.34	5.20234
2022-10-20	6.74903e+07	6499.44	2611.66	103.968	72.2348	162.184	9.91314	4.16437e+06	32949.6	71697029	22.3606	172.097	172.097	72.2348	72.2348	0	1.47091e+07	2.50914e+07	3.18965e+07	1558.39	5.11415
2022-10-21	6.75017e+07	6731.26	2701.69	106.968	71.4016	161.538	9.67082	4.15257e+06	32954.6	71697029	22.8301	171.209	171.209	71.4016	71.4016	0	1.47091e+07	2.50184e+07	3.19695e+07	1612.53	5.03928
2022-10-22	6.75131e+07	6970.96	2796.84	110.318	70.8005	161.519	9.44857	4.14083e+06	32959.6	71697029	23.4183	170.968	170.968	70.8005	70.8005	0	1.47091e+07	2.49456e+07	3.20423e+07	1670.62	4.97893
2022-10-23	6.75244e+07	7220.3	2896.11	113.946	70.4368	162.139	9.24713	4.12915e+06	32964.5	71697029	24.1007	171.386	171.386	70.4368	70.4368	0	1.47091e+07	2.48729e+07	3.2115e+07	1731.65	4.9342
2022-10-24	6.75357e+07	7480.17	2999.32	117.809	70.3105	163.392	9.06732	4.11754e+06	32969.4	71697029	24.858	172.46	172.46	70.3105	70.3105	0	1.47091e+07	2.48004e+07	3.21875e+07	1795.31	4.90596
2022-10-25	6.75468e+07	7751.1	3106.58	121.884	70.4185	165.26	8.90997	4.106e+06	32974.3	71697029	25.6766	174.17	174.17	70.4185	70.4185	0	1.47091e+07	2.4728e+07	3.22599e+07	1861.57	4.89476
2022-10-26	6.75579e+07	8033.55	3218.13	126.162	70.7552	167.716	8.77582	4.09453e+06	32979.2	71697029	26.5484	176.492	176.492	70.7552	70.7552	0	1.47091e+07	2.46558e+07	3.23322e+07	1930.53	4.90079
2022-10-27	6.75689e+07	8327.98	3334.23	130.639	71.3138	170.732	8.66543	4.08314e+06	32984.2	71697029	27.4685	179.397	179.397	71.3138	71.3138	0	1.47091e+07	2.45837e+07	3.24042e+07	2002.37	4.924
2022-10-28	6.75797e+07	8634.88	3455.12	135.318	72.0874	174.279	8.57922	4.07182e+06	32989.1	71697029	28.4346	182.858	182.858	72.0874	72.0874	0	1.47091e+07	2.45117e+07	3.24762e+07	2077.22	4.96409
2022-10-29	6.75905e+07	8955.65	3581.06	140.204	73.0689	178.329	8.51741	4.06058e+06	32994.1	71697029	29.4462	186.846	186.846	73.0689	73.0689	0	1.47091e+07	2.444e+07	3.2548e+07	2156.11	5.02065
2022-10-30	6.7601e+07	9471.01	3716.4	145.389	74.2516	182.858	8.48006	4.04942e+06	32999.2	71697029	30.5042	191.338	191.338	74.2516	74.2516	0	1.47091e+07	2.43683e+07	3.26196e+07	2423.22	5.09314
2022-10-31	6.76114e+07	9993.88	3873.23	151.186	75.6333	187.859	8.46709	4.03836e+06	33004.4	71697029	31.6261	196.326	196.326	75.6333	75.6333	0	1.47091e+07	2.42969e+07	3.26911e+07	2523.23	5.18102
2022-11-01	6.76216e+07	10526.7	4052.8	157.721	77.2213	193.358	8.47835	4.02739e+06	33009.7	71697029	32.8539	201.836	201.836	77.2213	77.2213	0	1.47091e+07	2.42255e+07	3.27624e+07	2638.11	5.28388
2022-11-02	6.76317e+07	11077.2	4251.52	164.978	79.0301	199.407	8.5137	4.01653e+06	33015.1	71697029	34.2207	207.921	207.921	79.0301	79.0301	0	1.47091e+07	2.41544e+07	3.28336e+07	2767.23	5.40167
2022-11-03	6.76416e+07	11652.2	4466.05	172.899	81.0768	206.066	8.57316	4.00579e+06	33020.6	71697029	35.7382	214.639	214.639	81.0768	81.0768	0	1.47091e+07	2.40833e+07	3.29046e+07	2908.23	5.53481
2022-11-04	6.76514e+07	12256.7	4694.52	181.436	83.3772	213.388	8.65695	3.99518e+06	33026.3	71697029	37.4043	222.045	222.045	83.3772	83.3772	0	1.47091e+07	2.40125e+07	3.29754e+07	3059.42	5.68407
2022-11-05	6.7661e+07	12894.1	4936.29	190.558	85.9449	221.418	8.76553	3.9847e+06	33032.2	71697029	39.2118	230.184	230.184	85.9449	85.9449	0	1.47091e+07	2.39418e+07	3.30462e+07	3220.03	5.85045
2022-11-06	6.76703e+07	13567	5191.56	200.255	88.7912	230.191	8.89954	3.97436e+06	33038.2	71697029	41.154	239.09	239.09	88.7912	88.7912	0	1.47091e+07	2.38712e+07	3.31167e+07	3389.94	6.03501
2022-11-07	6.76795e+07	14277.9	5460.93	210.534	91.9258	239.733	9.05979	3.96417e+06	33044.4	71697029	43.227	248.793	248.793	91.9258	91.9258	0	1.47091e+07	2.38008e+07	3.31871e+07	3569.47	6.23876
2022-11-08	6.76885e+07	15028.9	5745.22	221.414	95.3573	250.067	9.24718	3.95413e+06	33050.9	71697029	45.4304	259.314	259.314	95.3573	95.3573	0	1.47091e+07	2.37305e+07	3.32574e+07	3759.11	6.46262
2022-11-09	6.76973e+07	15822.4	6045.33	232.919	99.0939	261.214	9.46265	3.94425e+06	33057.6	71697029	47.766	270.677	270.677	99.0939	99.0939	0	1.47091e+07	2.36604e+07	3.33275e+07	3959.47	6.70744
2022-11-10	6.77058e+07	16660.8	6362.24	245.082	103.144	273.196	9.70718	3.93454e+06	33064.6	71697029	50.2384	282.903	282.903	103.144	103.144	0	1.47091e+07	2.35905e+07	3.33975e+07	4171.21	6.97398
2022-11-11	6.7714e+07	17546.7	6696.96	257.937	107.518	286.035	9.98175	3.92501e+06	33071.9	71697029	52.8533	296.017	296.017	107.518	107.518	0	1.47091e+07	2.35206e+07	3.34673e+07	4395.01	7.26297
2022-11-12	6.77221e+07	18481.4	7050.55	271.524	112.224	299.758	10.2873	3.91566e+06	33079.4	71697029	55.6179	310.045	310.045	112.224	112.224	0	1.47091e+07	2.3451e+07	3.35369e+07	4629.91	7.57511
2022-11-13	6.77309e+07	18371.1	7399.41	285.357	117.273	314.389	10.625	3.9065e+06	33087.3	71697029	58.5352	325.014	325.014	117.273	117.273	0	1.47091e+07	2.33815e+07	3.36064e+07	3753.29	7.91112
2022-11-14	6.77396e+07	18351.8	7673.03	297.645	122.654	329.883	10.9956	3.89752e+06	33095.6	71697029	61.5157	340.879	340.879	122.654	122.654	0	1.47091e+07	2.33122e+07	3.36758e+07	3920.37	8.27168
2022-11-15	6.77482e+07	18428	7866.02	307.707	128.305	346.01	11.4001	3.88867e+06	33104.3	71697029	64.3228	357.41	357.41	128.305	128.305	0	1.47091e+07	2.3243e+07	3.3745e+07	4046.05	8.65672
2022-11-16	6.77566e+07	18571.7	8003.7	315.759	134.122	362.408	11.8387	3.87992e+06	33113.3	71697029	66.7755	374.246	374.246	134.122	134.122	0	1.47091e+07	2.31739e+07	3.3814e+07	4136.37	9.0642
2022-11-17	6.77649e+07	18756	8111.19	322.304	139.996	378.699	12.3103	3.87125e+06	33122.8	71697029	68.8264	391.009	391.009	139.996	139.996	0	1.47091e+07	2.3105e+07	3.38829e+07	4204.81	9.48968
2022-11-18	6.77732e+07	18962.6	8205.49	327.836	145.833	394.568	12.8126	3.86265e+06	33132.7	71697029	70.5195	407.381	407.381	145.833	145.833	0	1.47091e+07	2.30363e+07	3.39516e+07	4262.22	9.92694
2022-11-19	6.77814e+07	19181.6	8296.06	332.746	151.56	409.794	13.3418	3.85412e+06	33143.1	71697029	71.9362	423.136	423.136	151.56	151.56	0	1.47091e+07	2.29677e+07	3.40202e+07	4315.37	10.3691
2022-11-20	6.77895e+07	19408.2	8387.37	337.301	157.13	424.246	13.8932	3.84565e+06	33153.9	71697029	73.1595	438.14	438.14	157.13	157.13	0	1.47091e+07	2.28993e+07	3.40886e+07	4367.8	10.8095
2022-11-21	6.77975e+07	19640.7	8481.16	341.678	162.513	437.873	14.4615	3.83725e+06	33165.2	71697029	74.2579	452.334	452.334	162.513	162.513	0	1.47091e+07	2.2831e+07	3.41569e+07	4421.09	11.2426
2022-11-22	6.78055e+07	19878.6	8577.91	345.985	167.697	450.677	15.0412	3.82892e+06	33176.8	71697029	75.2824	465.718	465.718	167.697	167.697	0	1.47091e+07	2.27629e+07	3.4225e+07	4475.83	11.664
2022-11-23	6.78134e+07	20122.1	8677.65	350.29	172.68	462.701	15.6271	3.82066e+06	33188.9	71697029	76.2676	478.328	478.328	172.68	172.68	0	1.47091e+07	2.26949e+07	3.4293e+07	4532.16	12.0707
2022-11-24	6.78212e+07	20371.4	8780.27	354.633	177.469	474.008	16.2146	3.81247e+06	33201.4	71697029	77.2368	490.223	490.223	177.469	177.469	0	1.47091e+07	2.26271e+07	3.43608e+07	4590.09	12.4609
2022-11-25	6.78289e+07	20626.9	8885.69	359.039	182.073	484.675	16.7996	3.80435e+06	33214.2	71697029	78.2042	501.475	501.475	182.073	182.073	0	1.47091e+07	2.25594e+07	3.44285e+07	4649.57	12.834
2022-11-26	6.78366e+07	20887.1	8993.89	363.525	186.507	494.784	17.3788	3.7963e+06	33227.4	71697029	79.1795	512.163	512.163	186.507	186.507	0	1.47091e+07	2.24919e+07	3.4496e+07	4708.94	13.1899
2022-11-27	6.7846e+07	19292.8	9062.62	367.198	190.784	504.409	17.9496	3.78833e+06	33240.9	71697029	80.16	522.359	522.359	190.784	190.784	0	1.47091e+07	2.24245e+07	3.45634e+07	2862.06	13.5294
2022-11-28	6.78555e+07	17863.6	8972.75	366.983	194.88	513.492	18.5102	3.78037e+06	33254.8	71697029	80.9816	532.002	532.002	194.88	194.88	0	1.47091e+07	2.23573e+07	3.46306e+07	2862.91	13.8532
2022-11-29	6.7865e+07	16630.8	8722.8	361.882	198.684	521.655	19.0587	3.77236e+06	33268.9	71697029	81.237	540.714	540.714	198.684	198.684	0	1.47091e+07	2.22903e+07	3.46976e+07	2811.95	14.1613
2022-11-30	6.78745e+07	15562.3	8366.34	352.548	202.022	528.313	19.5929	3.76421e+06	33283.4	71697029	80.6378	547.906	547.906	202.022	202.022	0	1.47091e+07	2.22234e+07	3.47645e+07	2718.32	14.4502
2022-12-01	6.78841e+07	14617.1	7956.47	340.17	204.718	532.885	20.1089	3.75591e+06	33298.1	71697029	79.1484	552.994	552.994	204.718	204.718	0	1.47091e+07	2.21566e+07	3.48313e+07	2599.29	14.7126
2022-12-02	6.78939e+07	13762	7530.58	325.915	206.636	534.94	20.6009	3.74743e+06	33313	71697029	76.9058	555.541	555.541	206.636	206.636	0	1.47091e+07	2.209e+07	3.48979e+07	2469.13	14.9384
2022-12-03	6.79038e+07	12974.7	7110.6	310.716	207.692	534.251	21.0613	3.73877e+06	33328.2	71697029	74.1155	555.312	555.312	207.692	207.692	0	1.47091e+07	2.20236e+07	3.49643e+07	2337.13	15.1173
2022-12-04	6.79137e+07	12241.5	6707.5	295.237	207.856	530.786	21.4814	3.72994e+06	33343.4	71697029	70.981	552.268	552.268	207.856	207.856	0	1.47091e+07	2.19573e+07	3.50306e+07	2208.44	15.2403
2022-12-05	6.79238e+07	11554.2	6325.7	279.914	207.141	524.672	21.8525	3.72094e+06	33358.7	71697029	67.6711	546.525	546.525	207.141	207.141	0	1.47091e+07	2.18911e+07	3.50968e+07	2085.49	15.3008
2022-12-06	6.7934e+07	10907.7	5966.13	265.014	205.593	516.142	22.1665	3.71178e+06	33374	71697029	64.311	538.309	538.309	205.593	205.593	0	1.47091e+07	2.18251e+07	3.51628e+07	1969.14	15.2954
2022-12-07	6.79443e+07	10298.8	5628.15	250.685	203.278	505.495	22.4166	3.70248e+06	33389.2	71697029	60.9862	527.912	527.912	203.278	203.278	0	1.47091e+07	2.17593e+07	3.52286e+07	1859.48	15.2237
2022-12-08	6.79546e+07	9724.96	5310.51	237.004	200.276	493.057	22.5978	3.69305e+06	33404.3	71697029	57.7509	515.655	515.655	200.276	200.276	0	1.47091e+07	2.16936e+07	3.52943e+07	1756.26	15.0878
2022-12-09	6.7965e+07	9184.1	5011.86	223.998	196.67	479.16	22.7069	3.68348e+06	33419.2	71697029	54.6372	501.867	501.867	196.67	196.67	0	1.47091e+07	2.16281e+07	3.53598e+07	1659.1	14.8917
2022-12-10	6.79755e+07	8673.51	4730.89	211.669	192.545	464.119	22.7426	3.67381e+06	33433.8	71697029	51.6616	486.862	486.862	192.545	192.545	0	1.47091e+07	2.15627e+07	3.54252e+07	1566.8	14.6412
2022-12-11	6.79861e+07	8112.75	4464.53	199.961	187.984	448.227	22.7056	3.66402e+06	33448.2	71697029	48.8306	470.933	470.933	187.984	187.984	0	1.47091e+07	2.14975e+07	3.54904e+07	1398.97	14.3425
2022-12-12	6.79968e+07	7591.73	4206.72	188.72	183.063	431.74	22.5978	3.65413e+06	33462.2	71697029	46.1379	454.337	454.337	183.063	183.063	0	1.47091e+07	2.14324e+07	3.55555e+07	1320.34	14.0024
2022-12-13	6.80076e+07	7109.76	3956.93	177.888	177.848	414.868	22.4225	3.64413e+06	33475.8	71697029	43.5634	437.29	437.29	177.848	177.848	0	1.47091e+07	2.13675e+07	3.56205e+07	1244.34	13.6279
2022-12-14	6.80184e+07	6663.15	3717.07	167.477	172.399	397.783	22.184	3.63404e+06	33489	71697029	41.0915	419.967	419.967	172.399	172.399	0	1.47091e+07	2.13027e+07	3.56852e+07	1170.92	13.2253
2022-12-15	6.80292e+07	6248	3488.89	157.523	166.766	380.627	21.8869	3.62386e+06	33501.8	71697029	38.7175	402.514	402.514	166.766	166.766	0	1.47091e+07	2.12381e+07	3.57498e+07	1100.65	12.8005
2022-12-16	6.80401e+07	5860.99	3273.34	148.054	161	363.525	21.5364	3.6136e+06	33514.2	71697029	36.4437	385.062	385.062	161	161	0	1.47091e+07	2.11736e+07	3.58143e+07	1033.96	12.359
2022-12-17	6.8051e+07	5499.45	3070.63	139.085	155.144	346.585	21.1379	3.60325e+06	33526.1	71697029	34.2747	367.723	367.723	155.144	155.144	0	1.47091e+07	2.11093e+07	3.58786e+07	971.025	11.9054
2022-12-18	6.8062e+07	5161.25	2880.49	130.619	149.239	329.902	20.6969	3.59283e+06	33537.5	71697029	32.2141	350.599	350.599	149.239	149.239	0	1.47091e+07	2.10451e+07	3.59428e+07	911.851	11.4441
2022-12-19	6.8073e+07	4844.61	2702.36	122.646	143.325	313.558	20.2186	3.58235e+06	33548.5	71697029	30.2637	333.776	333.776	143.325	143.325	0	1.47091e+07	2.09811e+07	3.60068e+07	856.316	10.9789
2022-12-20	6.8084e+07	4548.03	2535.57	115.151	137.435	297.623	19.7083	3.5718e+06	33559	71697029	28.4231	317.331	317.331	137.435	137.435	0	1.47091e+07	2.09172e+07	3.60707e+07	804.244	10.5131
2022-12-21	6.80951e+07	4270.17	2379.39	108.112	131.6	282.154	19.1711	3.5612e+06	33569.1	71697029	26.6897	301.325	301.325	131.6	131.6	0	1.47091e+07	2.08535e+07	3.61344e+07	755.433	10.0499
2022-12-22	6.81062e+07	4009.78	2233.16	101.506	125.846	267.195	18.6119	3.55054e+06	33578.7	71697029	25.06	285.807	285.807	125.846	125.846	0	1.47091e+07	2.079e+07	3.6198e+07	709.679	9.5919
2022-12-23	6.81173e+07	3765.75	2096.2	95.309	120.195	252.782	18.0353	3.53984e+06	33587.8	71697029	23.5292	270.817	270.817	120.195	120.195	0	1.47091e+07	2.07265e+07	3.62614e+07	666.788	9.14137
2022-12-24	6.81284e+07	3536.75	1967.91	89.4971	114.668	238.937	17.4457	3.5291e+06	33596.5	71697029	22.0925	256.383	256.383	114.668	114.668	0	1.47091e+07	2.06633e+07	3.63246e+07	626.303	8.70028
2022-12-25	6.81397e+07	3086	1842.26	83.9286	109.28	225.675	16.8471	3.51831e+06	33604.8	71697029	20.7435	242.522	242.522	109.28	109.28	0	1.47091e+07	2.06002e+07	3.63877e+07	346.246	8.27025
2022-12-26	6.81511e+07	2688.13	1704.07	78.1948	104.037	212.985	16.2433	3.50749e+06	33612.6	71697029	19.4552	229.228	229.228	104.037	104.037	0	1.47091e+07	2.05372e+07	3.64507e+07	322.599	7.85258
2022-12-27	6.81625e+07	2346.19	1554.44	72.1898	98.935	200.81	15.6377	3.49662e+06	33620.1	71697029	18.1718	216.448	216.448	98.935	98.935	0	1.47091e+07	2.04744e+07	3.65135e+07	296.732	7.44811
2022-12-28	6.81739e+07	2054.03	1401.59	66.0344	93.9576	189.068	15.0331	3.4857e+06	33627.1	71697029	16.8577	204.101	204.101	93.9576	93.9576	0	1.47091e+07	2.04118e+07	3.65761e+07	269.468	7.05699
2022-12-29	6.81853e+07	1803.54	1253.18	59.9142	89.0898	177.682	14.432	3.47472e+06	33633.8	71697029	15.5134	192.114	192.114	89.0898	89.0898	0	1.47091e+07	2.03493e+07	3.66387e+07	242.28	6.6787
2022-12-30	6.81967e+07	1587.31	1114.24	53.9996	84.3216	166.596	13.836	3.4637e+06	33640.1	71697029	14.1629	180.432	180.432	84.3216	84.3216	0	1.47091e+07	2.02869e+07	3.6701e+07	216.318	6.31227
2022-12-31	6.82081e+07	1399.37	987.325	48.4157	79.6503	155.786	13.2465	3.45264e+06	33646.1	71697029	12.8377	169.033	169.033	79.6503	79.6503	0	1.47091e+07	2.02247e+07	3.67632e+07	192.269	5.95664
