# Supplementary material for: Impact of COVID-19 Vaccination in Thailand: Averted Deaths and Severe Infections Across Age Groups
Source: Trop Med Infect Dis. 2024 Nov 22;9(12):286. doi: 10.3390/tropicalmed9120286 (PMC11679040; doi:10.3390/tropicalmed9120286)
Supplement: Supplementary file 1 [file tropicalmed-09-00286-s001.zip › Mortality_Data.xlsx]

## Sheet: Reported_Deaths
Date	No. of deaths
2020-03-01	1
2020-03-02	0
2020-03-03	0
2020-03-04	0
2020-03-05	0
2020-03-06	0
2020-03-07	0
2020-03-08	0
2020-03-09	0
2020-03-10	0
2020-03-11	0
2020-03-12	0
2020-03-13	0
2020-03-14	0
2020-03-15	0
2020-03-16	0
2020-03-17	0
2020-03-18	0
2020-03-19	0
2020-03-20	0
2020-03-21	0
2020-03-22	0
2020-03-23	0
2020-03-24	4
2020-03-25	0
2020-03-26	0
2020-03-27	0
2020-03-28	1
2020-03-29	1
2020-03-30	2
2020-03-31	1
2020-04-01	2
2020-04-02	3
2020-04-03	4
2020-04-04	1
2020-04-05	3
2020-04-06	3
2020-04-07	1
2020-04-08	5
2020-04-09	0
2020-04-10	1
2020-04-11	2
2020-04-12	3
2020-04-13	2
2020-04-14	1
2020-04-15	2
2020-04-16	3
2020-04-17	1
2020-04-18	0
2020-04-19	0
2020-04-20	0
2020-04-21	2
2020-04-22	0
2020-04-23	1
2020-04-24	0
2020-04-25	1
2020-04-26	0
2020-04-27	1
2020-04-28	2
2020-04-29	0
2020-04-30	0
2020-05-01	0
2020-05-02	0
2020-05-03	0
2020-05-04	0
2020-05-05	0
2020-05-06	1
2020-05-07	0
2020-05-08	0
2020-05-09	1
2020-05-10	0
2020-05-11	0
2020-05-12	0
2020-05-13	0
2020-05-14	0
2020-05-15	0
2020-05-16	0
2020-05-17	0
2020-05-18	0
2020-05-19	0
2020-05-20	0
2020-05-21	0
2020-05-22	0
2020-05-23	0
2020-05-24	1
2020-05-25	0
2020-05-26	0
2020-05-27	0
2020-05-28	0
2020-05-29	0
2020-05-30	0
2020-05-31	0
2020-06-01	0
2020-06-02	1
2020-06-03	0
2020-06-04	0
2020-06-05	0
2020-06-06	0
2020-06-07	0
2020-06-08	0
2020-06-09	0
2020-06-10	0
2020-06-11	0
2020-06-12	0
2020-06-13	0
2020-06-14	0
2020-06-15	0
2020-06-16	0
2020-06-17	0
2020-06-18	0
2020-06-19	0
2020-06-20	0
2020-06-21	0
2020-06-22	0
2020-06-23	0
2020-06-24	0
2020-06-25	0
2020-06-26	0
2020-06-27	0
2020-06-28	0
2020-06-29	0
2020-06-30	0
2020-07-01	0
2020-07-02	0
2020-07-03	0
2020-07-04	0
2020-07-05	0
2020-07-06	0
2020-07-07	0
2020-07-08	0
2020-07-09	0
2020-07-10	0
2020-07-11	0
2020-07-12	0
2020-07-13	0
2020-07-14	0
2020-07-15	0
2020-07-16	0
2020-07-17	0
2020-07-18	0
2020-07-19	0
2020-07-20	0
2020-07-21	0
2020-07-22	0
2020-07-23	0
2020-07-24	0
2020-07-25	0
2020-07-26	0
2020-07-27	0
2020-07-28	0
2020-07-29	0
2020-07-30	0
2020-07-31	0
2020-08-01	0
2020-08-02	0
2020-08-03	0
2020-08-04	0
2020-08-05	0
2020-08-06	0
2020-08-07	0
2020-08-08	0
2020-08-09	0
2020-08-10	0
2020-08-11	0
2020-08-12	0
2020-08-13	0
2020-08-14	0
2020-08-15	0
2020-08-16	0
2020-08-17	0
2020-08-18	0
2020-08-19	0
2020-08-20	0
2020-08-21	0
2020-08-22	0
2020-08-23	0
2020-08-24	0
2020-08-25	0
2020-08-26	0
2020-08-27	0
2020-08-28	0
2020-08-29	0
2020-08-30	0
2020-08-31	0
2020-09-01	0
2020-09-02	0
2020-09-03	0
2020-09-04	0
2020-09-05	0
2020-09-06	0
2020-09-07	0
2020-09-08	0
2020-09-09	0
2020-09-10	0
2020-09-11	0
2020-09-12	0
2020-09-13	0
2020-09-14	0
2020-09-15	0
2020-09-16	0
2020-09-17	0
2020-09-18	1
2020-09-19	0
2020-09-20	0
2020-09-21	0
2020-09-22	0
2020-09-23	0
2020-09-24	0
2020-09-25	0
2020-09-26	0
2020-09-27	0
2020-09-28	0
2020-09-29	0
2020-09-30	0
2020-10-01	0
2020-10-02	0
2020-10-03	0
2020-10-04	0
2020-10-05	0
2020-10-06	0
2020-10-07	0
2020-10-08	0
2020-10-09	0
2020-10-10	0
2020-10-11	0
2020-10-12	0
2020-10-13	0
2020-10-14	0
2020-10-15	0
2020-10-16	0
2020-10-17	0
2020-10-18	0
2020-10-19	0
2020-10-20	0
2020-10-21	0
2020-10-22	0
2020-10-23	0
2020-10-24	0
2020-10-25	0
2020-10-26	0
2020-10-27	0
2020-10-28	0
2020-10-29	0
2020-10-30	0
2020-10-31	0
2020-11-01	0
2020-11-02	0
2020-11-03	0
2020-11-04	0
2020-11-05	0
2020-11-06	1
2020-11-07	0
2020-11-08	0
2020-11-09	0
2020-11-10	0
2020-11-11	0
2020-11-12	0
2020-11-13	0
2020-11-14	0
2020-11-15	0
2020-11-16	0
2020-11-17	0
2020-11-18	0
2020-11-19	0
2020-11-20	0
2020-11-21	0
2020-11-22	0
2020-11-23	0
2020-11-24	0
2020-11-25	0
2020-11-26	0
2020-11-27	0
2020-11-28	0
2020-11-29	0
2020-11-30	0
2020-12-01	0
2020-12-02	0
2020-12-03	0
2020-12-04	0
2020-12-05	0
2020-12-06	0
2020-12-07	0
2020-12-08	0
2020-12-09	0
2020-12-10	0
2020-12-11	0
2020-12-12	0
2020-12-13	0
2020-12-14	0
2020-12-15	0
2020-12-16	0
2020-12-17	0
2020-12-18	0
2020-12-19	0
2020-12-20	0
2020-12-21	0
2020-12-22	0
2020-12-23	0
2020-12-24	0
2020-12-25	0
2020-12-26	0
2020-12-27	0
2020-12-28	0
2020-12-29	1
2020-12-30	0
2020-12-31	0
2021-01-01	2
2021-01-02	1
2021-01-03	0
2021-01-04	1
2021-01-05	1
2021-01-06	1
2021-01-07	1
2021-01-08	0
2021-01-09	0
2021-01-10	0
2021-01-11	0
2021-01-12	0
2021-01-13	0
2021-01-14	2
2021-01-15	0
2021-01-16	1
2021-01-17	0
2021-01-18	1
2021-01-19	0
2021-01-20	0
2021-01-21	0
2021-01-22	0
2021-01-23	1
2021-01-24	3
2021-01-25	0
2021-01-26	0
2021-01-27	1
2021-01-28	0
2021-01-29	0
2021-01-30	0
2021-01-31	0
2021-02-01	1
2021-02-02	1
2021-02-03	0
2021-02-04	0
2021-02-05	0
2021-02-06	0
2021-02-07	0
2021-02-08	1
2021-02-09	0
2021-02-10	0
2021-02-11	0
2021-02-12	0
2021-02-13	0
2021-02-14	0
2021-02-15	2
2021-02-16	0
2021-02-17	0
2021-02-18	0
2021-02-19	1
2021-02-20	0
2021-02-21	0
2021-02-22	0
2021-02-23	0
2021-02-24	0
2021-02-25	0
2021-02-26	0
2021-02-27	0
2021-02-28	0
2021-03-01	1
2021-03-02	0
2021-03-03	1
2021-03-04	0
2021-03-05	0
2021-03-06	0
2021-03-07	0
2021-03-08	0
2021-03-09	0
2021-03-10	0
2021-03-11	0
2021-03-12	1
2021-03-13	1
2021-03-14	0
2021-03-15	0
2021-03-16	1
2021-03-17	2
2021-03-18	0
2021-03-19	0
2021-03-20	0
2021-03-21	0
2021-03-22	1
2021-03-23	1
2021-03-24	0
2021-03-25	0
2021-03-26	1
2021-03-27	1
2021-03-28	0
2021-03-29	0
2021-03-30	0
2021-03-31	0
2021-04-01	0
2021-04-02	0
2021-04-03	1
2021-04-04	0
2021-04-05	0
2021-04-06	0
2021-04-07	0
2021-04-08	0
2021-04-09	1
2021-04-10	1
2021-04-11	0
2021-04-12	0
2021-04-13	0
2021-04-14	0
2021-04-15	0
2021-04-16	3
2021-04-17	0
2021-04-18	1
2021-04-19	3
2021-04-20	4
2021-04-21	2
2021-04-22	7
2021-04-23	4
2021-04-24	8
2021-04-25	11
2021-04-26	8
2021-04-27	15
2021-04-28	15
2021-04-29	10
2021-04-30	15
2021-05-01	21
2021-05-02	21
2021-05-03	31
2021-05-04	27
2021-05-05	15
2021-05-06	18
2021-05-07	27
2021-05-08	19
2021-05-09	17
2021-05-10	22
2021-05-11	31
2021-05-12	34
2021-05-13	32
2021-05-14	30
2021-05-15	17
2021-05-16	24
2021-05-17	25
2021-05-18	35
2021-05-19	29
2021-05-20	25
2021-05-21	32
2021-05-22	24
2021-05-23	17
2021-05-24	30
2021-05-25	26
2021-05-26	41
2021-05-27	47
2021-05-28	34
2021-05-29	34
2021-05-30	24
2021-05-31	19
2021-06-01	38
2021-06-02	38
2021-06-03	39
2021-06-04	31
2021-06-05	36
2021-06-06	23
2021-06-07	33
2021-06-08	29
2021-06-09	34
2021-06-10	43
2021-06-11	27
2021-06-12	29
2021-06-13	18
2021-06-14	17
2021-06-15	19
2021-06-16	40
2021-06-17	30
2021-06-18	22
2021-06-19	32
2021-06-20	20
2021-06-21	29
2021-06-22	35
2021-06-23	51
2021-06-24	31
2021-06-25	44
2021-06-26	51
2021-06-27	42
2021-06-28	22
2021-06-29	36
2021-06-30	53
2021-07-01	57
2021-07-02	61
2021-07-03	41
2021-07-04	44
2021-07-05	50
2021-07-06	57
2021-07-07	54
2021-07-08	75
2021-07-09	72
2021-07-10	91
2021-07-11	86
2021-07-12	80
2021-07-13	56
2021-07-14	87
2021-07-15	98
2021-07-16	67
2021-07-17	141
2021-07-18	101
2021-07-19	81
2021-07-20	80
2021-07-21	108
2021-07-22	87
2021-07-23	114
2021-07-24	119
2021-07-25	129
2021-07-26	87
2021-07-27	118
2021-07-28	133
2021-07-29	165
2021-07-30	117
2021-07-31	178
2021-08-01	133
2021-08-02	178
2021-08-03	147
2021-08-04	188
2021-08-05	160
2021-08-06	191
2021-08-07	212
2021-08-08	138
2021-08-09	149
2021-08-10	235
2021-08-11	207
2021-08-12	147
2021-08-13	184
2021-08-14	217
2021-08-15	209
2021-08-16	182
2021-08-17	239
2021-08-18	312
2021-08-19	301
2021-08-20	240
2021-08-21	261
2021-08-22	233
2021-08-23	242
2021-08-24	226
2021-08-25	297
2021-08-26	229
2021-08-27	273
2021-08-28	292
2021-08-29	264
2021-08-30	256
2021-08-31	190
2021-09-01	252
2021-09-02	262
2021-09-03	271
2021-09-04	257
2021-09-05	224
2021-09-06	187
2021-09-07	241
2021-09-08	228
2021-09-09	220
2021-09-10	189
2021-09-11	253
2021-09-12	180
2021-09-13	132
2021-09-14	136
2021-09-15	144
2021-09-16	188
2021-09-17	171
2021-09-18	122
2021-09-19	117
2021-09-20	106
2021-09-21	143
2021-09-22	141
2021-09-23	131
2021-09-24	132
2021-09-25	127
2021-09-26	125
2021-09-27	101
2021-09-28	129
2021-09-29	122
2021-09-30	107
2021-10-01	123
2021-10-02	87
2021-10-03	77
2021-10-04	97
2021-10-05	92
2021-10-06	102
2021-10-07	113
2021-10-08	116
2021-10-09	73
2021-10-10	84
2021-10-11	60
2021-10-12	84
2021-10-13	82
2021-10-14	112
2021-10-15	94
2021-10-16	82
2021-10-17	68
2021-10-18	63
2021-10-19	71
2021-10-20	79
2021-10-21	73
2021-10-22	66
2021-10-23	74
2021-10-24	56
2021-10-25	44
2021-10-26	66
2021-10-27	57
2021-10-28	84
2021-10-29	64
2021-10-30	88
2021-10-31	47
2021-11-01	55
2021-11-02	78
2021-11-03	56
2021-11-04	68
2021-11-05	80
2021-11-06	69
2021-11-07	53
2021-11-08	39
2021-11-09	61
2021-11-10	62
2021-11-11	57
2021-11-12	51
2021-11-13	55
2021-11-14	47
2021-11-15	45
2021-11-16	62
2021-11-17	56
2021-11-18	55
2021-11-19	51
2021-11-20	53
2021-11-21	29
2021-11-22	49
2021-11-23	53
2021-11-24	55
2021-11-25	37
2021-11-26	64
2021-11-27	32
2021-11-28	30
2021-11-29	27
2021-11-30	37
2021-12-01	43
2021-12-02	33
2021-12-03	33
2021-12-04	37
2021-12-05	27
2021-12-06	22
2021-12-07	31
2021-12-08	38
2021-12-09	49
2021-12-10	28
2021-12-11	39
2021-12-12	20
2021-12-13	23
2021-12-14	37
2021-12-15	29
2021-12-16	26
2021-12-17	41
2021-12-18	28
2021-12-19	22
2021-12-20	31
2021-12-21	32
2021-12-22	31
2021-12-23	30
2021-12-24	27
2021-12-25	30
2021-12-26	22
2021-12-27	18
2021-12-28	32
2021-12-29	17
2021-12-30	25
2021-12-31	26
2022-01-01	10
2022-01-02	12
2022-01-03	18
2022-01-04	12
2022-01-05	19
2022-01-06	11
2022-01-07	19
2022-01-08	14
2022-01-09	12
2022-01-10	13
2022-01-11	12
2022-01-12	19
2022-01-13	14
2022-01-14	15
2022-01-15	18
2022-01-16	9
2022-01-17	13
2022-01-18	18
2022-01-19	12
2022-01-20	19
2022-01-21	13
2022-01-22	19
2022-01-23	13
2022-01-24	13
2022-01-25	12
2022-01-26	19
2022-01-27	22
2022-01-28	28
2022-01-29	19
2022-01-30	12
2022-01-31	16
2022-02-01	12
2022-02-02	22
2022-02-03	21
2022-02-04	22
2022-02-05	21
2022-02-06	20
2022-02-07	12
2022-02-08	17
2022-02-09	24
2022-02-10	20
2022-02-11	23
2022-02-12	25
2022-02-13	24
2022-02-14	26
2022-02-15	27
2022-02-16	27
2022-02-17	22
2022-02-18	27
2022-02-19	29
2022-02-20	30
2022-02-21	32
2022-02-22	35
2022-02-23	39
2022-02-24	38
2022-02-25	41
2022-02-26	40
2022-02-27	42
2022-02-28	42
2022-03-01	43
2022-03-02	45
2022-03-03	49
2022-03-04	54
2022-03-05	52
2022-03-06	59
2022-03-07	65
2022-03-08	69
2022-03-09	69
2022-03-10	74
2022-03-11	63
2022-03-12	68
2022-03-13	66
2022-03-14	69
2022-03-15	70
2022-03-16	70
2022-03-17	77
2022-03-18	80
2022-03-19	87
2022-03-20	84
2022-03-21	88
2022-03-22	83
2022-03-23	80
2022-03-24	82
2022-03-25	69
2022-03-26	67
2022-03-27	84
2022-03-28	81
2022-03-29	78
2022-03-30	87
2022-03-31	85
2022-04-01	92
2022-04-02	96
2022-04-03	97
2022-04-04	97
2022-04-05	91
2022-04-06	94
2022-04-07	91
2022-04-08	89
2022-04-09	98
2022-04-10	108
2022-04-11	105
2022-04-12	101
2022-04-13	221
2022-04-14	0
2022-04-15	119
2022-04-16	125
2022-04-17	128
2022-04-18	124
2022-04-19	129
2022-04-20	128
2022-04-21	129
2022-04-22	128
2022-04-23	129
2022-04-24	126
2022-04-25	124
2022-04-26	120
2022-04-27	125
2022-04-28	127
2022-04-29	129
2022-04-30	126
2022-05-01	91
2022-05-02	84
2022-05-03	77
2022-05-04	82
2022-05-05	54
2022-05-06	62
2022-05-07	58
2022-05-08	54
2022-05-09	55
2022-05-10	53
2022-05-11	56
2022-05-12	59
2022-05-13	56
2022-05-14	54
2022-05-15	51
2022-05-16	40
2022-05-17	38
2022-05-18	45
2022-05-19	42
2022-05-20	41
2022-05-21	37
2022-05-22	0
2022-05-23	135
2022-05-24	36
2022-05-25	33
2022-05-26	37
2022-05-27	29
2022-05-28	38
2022-05-29	24
2022-05-30	26
2022-05-31	21
2022-06-01	28
2022-06-02	34
2022-06-03	32
2022-06-04	30
2022-06-05	28
2022-06-06	27
2022-06-07	20
2022-06-08	21
2022-06-09	23
2022-06-10	24
2022-06-11	28
2022-06-12	20
2022-06-13	15
2022-06-14	19
2022-06-15	18
2022-06-16	17
2022-06-17	19
2022-06-18	23
2022-06-19	22
2022-06-20	18
2022-06-21	21
2022-06-22	19
2022-06-23	18
2022-06-24	16
2022-06-25	16
2022-06-26	17
2022-06-27	15
2022-06-28	13
2022-06-29	14
2022-06-30	14
2022-07-01	16
2022-07-02	17
2022-07-03	19
2022-07-04	18
2022-07-05	18
2022-07-06	22
2022-07-07	20
2022-07-08	20
2022-07-09	15
2022-07-10	22
2022-07-11	47
2022-07-12	25
2022-07-13	28
2022-07-14	23
2022-07-15	0
2022-07-16	38
2022-07-17	17
2022-07-18	18
2022-07-19	19
2022-07-20	0
2022-07-21	48
2022-07-22	29
2022-07-23	30
2022-07-24	32
2022-07-25	0
2022-07-26	69
2022-07-27	32
2022-07-28	37
2022-07-29	32
2022-07-30	26
2022-07-31	19
2022-08-01	27
2022-08-02	32
2022-08-03	29
2022-08-04	34
2022-08-05	35
2022-08-06	35
2022-08-07	34
2022-08-08	33
2022-08-09	32
2022-08-10	35
2022-08-11	33
2022-08-12	35
2022-08-13	30
2022-08-14	30
2022-08-15	29
2022-08-16	28
2022-08-17	29
2022-08-18	27
2022-08-19	29
2022-08-20	27
2022-08-21	28
2022-08-22	26
2022-08-23	28
2022-08-24	29
2022-08-25	28
2022-08-26	29
2022-08-27	27
2022-08-28	26
2022-08-29	27
2022-08-30	28
2022-08-31	25
2022-09-01	24
2022-09-02	23
2022-09-03	25
2022-09-04	22
2022-09-05	22
2022-09-06	20
2022-09-07	19
2022-09-08	20
2022-09-09	17
2022-09-10	19
2022-09-11	15
2022-09-12	10
2022-09-13	14
2022-09-14	13
2022-09-15	12
2022-09-16	14
2022-09-17	12
2022-09-18	11
2022-09-19	15
2022-09-20	13
2022-09-21	15
2022-09-22	9
2022-09-23	14
2022-09-24	12
2022-09-25	8
2022-09-26	10
2022-09-27	0
2022-09-28	19
2022-09-29	9
2022-09-30	7
2022-10-01	7
2022-10-02	3
2022-10-03	4
2022-10-04	14
2022-10-05	6
2022-10-06	6
2022-10-07	5
2022-10-08	5
2022-10-09	7
2022-10-10	4
2022-10-11	4
2022-10-12	10
2022-10-13	4
2022-10-14	5
2022-10-15	3
2022-10-16	4
2022-10-17	12
2022-10-18	4
2022-10-19	5
2022-10-20	5
2022-10-21	4
2022-10-22	4
2022-10-23	3
2022-10-24	5
2022-10-25	8
2022-10-26	9
2022-10-27	4
2022-10-28	6
2022-10-29	3
2022-10-30	4
2022-10-31	10
2022-11-01	4
2022-11-02	9
2022-11-03	4
2022-11-04	5
2022-11-05	6
2022-11-06	4
2022-11-07	9
2022-11-08	7
2022-11-09	8
2022-11-10	8
2022-11-11	9
2022-11-12	5
2022-11-13	5
2022-11-14	14
2022-11-15	16
2022-11-16	13
2022-11-17	4
2022-11-18	14
2022-11-19	16
2022-11-20	5
2022-11-21	12
2022-11-22	17
2022-11-23	17
2022-11-24	8
2022-11-25	22
2022-11-26	14
2022-11-27	16
2022-11-28	19
2022-11-29	15
2022-11-30	23
2022-12-01	13
2022-12-02	25
2022-12-03	15
2022-12-04	19
2022-12-05	18
2022-12-06	15
2022-12-07	21
2022-12-08	18
2022-12-09	19
2022-12-10	14
2022-12-11	10
2022-12-12	15
2022-12-13	14
2022-12-14	16
2022-12-15	17
2022-12-16	18
2022-12-17	14
2022-12-18	13
2022-12-19	4
2022-12-20	9
2022-12-21	7
2022-12-22	8
2022-12-23	15
2022-12-24	6
2022-12-25	12
2022-12-26	5
2022-12-27	7
2022-12-28	8
2022-12-29	5
2022-12-30	5
2022-12-31	4
