# Supplementary material for: Impact of COVID-19 Vaccination in Thailand: Averted Deaths and Severe Infections Across Age Groups
Source: Trop Med Infect Dis. 2024 Nov 22;9(12):286. doi: 10.3390/tropicalmed9120286 (PMC11679040; doi:10.3390/tropicalmed9120286)
Supplement: Supplementary file 1 [file tropicalmed-09-00286-s001.zip › Vaccination_Data.xlsx]

## Sheet: Daily_vaccination
Date	Vaccine doses
2021-03-02	7170
2021-03-03	3585
2021-03-04	3585
2021-03-05	3585
2021-03-06	3585
2021-03-07	3585
2021-03-08	3585
2021-03-09	3585
2021-03-10	3585
2021-03-11	7170
2021-03-12	7170
2021-03-13	7170
2021-03-14	3259
2021-03-15	3259
2021-03-16	3259
2021-03-17	3259
2021-03-18	3259
2021-03-19	3259
2021-03-20	3259
2021-03-21	3259
2021-03-22	3259
2021-03-23	3259
2021-03-24	3259
2021-03-25	9560
2021-03-26	9560
2021-03-27	9560
2021-03-28	9560
2021-03-29	9560
2021-03-30	9560
2021-03-31	7170
2021-04-01	7170
2021-04-02	21509
2021-04-03	14339
2021-04-04	14339
2021-04-05	35849
2021-04-06	21509
2021-04-07	64527
2021-04-08	71697
2021-04-09	64527
2021-04-10	14339
2021-04-11	7170
2021-04-12	3585
2021-04-13	7170
2021-04-14	7170
2021-04-15	7170
2021-04-16	7170
2021-04-17	7170
2021-04-18	14339
2021-04-19	35849
2021-04-20	28679
2021-04-21	143394
2021-04-22	86036
2021-04-23	100376
2021-04-24	14339
2021-04-25	28679
2021-04-26	35849
2021-04-27	28679
2021-04-28	21509
2021-04-29	14339
2021-04-30	7170
2021-05-01	7170
2021-05-02	7170
2021-05-03	7170
2021-05-04	43018
2021-05-05	21509
2021-05-06	35849
2021-05-07	57358
2021-05-08	14339
2021-05-09	21509
2021-05-10	35849
2021-05-11	35849
2021-05-12	28679
2021-05-13	21509
2021-05-14	21509
2021-05-15	21509
2021-05-16	21509
2021-05-17	35849
2021-05-18	64527
2021-05-19	64527
2021-05-20	78867
2021-05-21	121885
2021-05-22	50188
2021-05-23	43018
2021-05-24	100376
2021-05-25	114715
2021-05-26	57358
2021-05-27	100376
2021-05-28	100376
2021-05-29	35849
2021-05-30	50188
2021-05-31	35849
2021-06-01	50188
2021-06-02	68112
2021-06-03	68112
2021-06-04	93206
2021-06-05	28679
2021-06-06	7170
2021-06-07	387164
2021-06-08	430182
2021-06-09	293958
2021-06-10	179243
2021-06-11	215091
2021-06-12	100376
2021-06-13	71697
2021-06-14	229430
2021-06-15	186412
2021-06-16	164903
2021-06-17	143394
2021-06-18	179243
2021-06-19	50188
2021-06-20	43018
2021-06-21	150564
2021-06-22	164903
2021-06-23	172073
2021-06-24	193582
2021-06-25	229430
2021-06-26	35849
2021-06-27	64527
2021-06-28	179243
2021-06-29	193582
2021-06-30	200752
2021-07-01	250940
2021-07-02	279618
2021-07-03	78867
2021-07-04	86036
2021-07-05	215091
2021-07-06	222261
2021-07-07	250940
2021-07-08	301128
2021-07-09	329806
2021-07-10	86036
2021-07-11	86036
2021-07-12	301128
2021-07-13	286788
2021-07-14	279618
2021-07-15	258109
2021-07-16	272449
2021-07-17	86036
2021-07-18	64527
2021-07-19	222261
2021-07-20	222261
2021-07-21	243770
2021-07-22	272449
2021-07-23	301128
2021-07-24	114715
2021-07-25	86036
2021-07-26	121885
2021-07-27	279618
2021-07-28	143394
2021-07-29	372825
2021-07-30	408673
2021-07-31	164903
2021-08-01	150564
2021-08-02	258109
2021-08-03	279618
2021-08-04	293958
2021-08-05	394334
2021-08-06	509049
2021-08-07	157733
2021-08-08	143394
2021-08-09	351315
2021-08-10	358485
2021-08-11	372825
2021-08-12	172073
2021-08-13	451691
2021-08-14	150564
2021-08-15	150564
2021-08-16	372825
2021-08-17	358485
2021-08-18	415843
2021-08-19	444522
2021-08-20	387164
2021-08-21	293958
2021-08-22	157733
2021-08-23	401503
2021-08-24	401503
2021-08-25	437352
2021-08-26	401503
2021-08-27	552067
2021-08-28	186412
2021-08-29	215091
2021-08-30	379994
2021-08-31	197167
2021-09-01	197167
2021-09-02	351315
2021-09-03	394334
2021-09-04	372825
2021-09-05	193582
2021-09-06	129055
2021-09-07	315467
2021-09-08	401503
2021-09-09	336976
2021-09-10	336976
2021-09-11	329806
2021-09-12	236600
2021-09-13	107546
2021-09-14	236600
2021-09-15	229430
2021-09-16	315467
2021-09-17	351315
2021-09-18	179243
2021-09-19	279618
2021-09-20	107546
2021-09-21	200752
2021-09-22	301128
2021-09-23	287891
2021-09-24	287891
2021-09-25	287891
2021-09-26	287891
2021-09-27	287891
2021-09-28	287891
2021-09-29	287891
2021-09-30	287891
2021-10-01	287891
2021-10-02	287891
2021-10-03	287891
2021-10-04	287891
2021-10-05	287891
2021-10-06	258109
2021-10-07	272449
2021-10-08	408673
2021-10-09	480370
2021-10-10	114715
2021-10-11	315467
2021-10-12	365655
2021-10-13	437352
2021-10-14	344146
2021-10-15	480370
2021-10-16	229430
2021-10-17	494710
2021-10-18	236600
2021-10-19	451691
2021-10-20	473200
2021-10-21	430182
2021-10-22	322637
2021-10-23	344146
2021-10-24	172073
2021-10-25	121885
2021-10-26	344146
2021-10-27	372825
2021-10-28	358485
2021-10-29	423012
2021-10-30	423012
2021-10-31	322637
2021-11-01	143394
2021-11-02	157733
2021-11-03	272449
2021-11-04	293958
2021-11-05	293958
2021-11-06	286788
2021-11-07	222261
2021-11-08	78867
2021-11-09	121885
2021-11-10	243770
2021-11-11	222261
2021-11-12	229430
2021-11-13	258109
2021-11-14	136224
2021-11-15	172073
2021-11-16	114715
2021-11-17	207921
2021-11-18	308297
2021-11-19	233015
2021-11-20	233015
2021-11-21	172073
2021-11-22	71697
2021-11-23	121885
2021-11-24	193582
2021-11-25	200752
2021-11-26	100376
2021-11-27	315467
2021-11-28	200752
2021-11-29	114715
2021-11-30	437352
2021-12-01	437352
2021-12-02	207921
2021-12-03	250940
2021-12-04	71697
2021-12-05	100376
2021-12-06	35849
2021-12-07	157733
2021-12-08	150564
2021-12-09	164903
2021-12-10	107546
2021-12-11	21509
2021-12-12	14339
2021-12-13	114715
2021-12-14	100376
2021-12-15	100376
2021-12-16	107546
2021-12-17	129055
2021-12-18	21509
2021-12-19	14339
2021-12-20	78867
2021-12-21	78867
2021-12-22	86036
2021-12-23	86036
2021-12-24	100376
2021-12-25	7170
2021-12-26	7170
2021-12-27	71697
2021-12-28	71697
2021-12-29	64527
2021-12-30	43018
2021-12-31	7170
2022-01-01	7170
2022-01-02	7170
2022-01-03	7170
2022-01-04	28679
2022-01-05	43018
2022-01-06	50188
2022-01-07	64527
2022-01-08	7170
2022-01-09	7170
2022-01-10	50188
2022-01-11	50188
2022-01-12	50188
2022-01-13	50188
2022-01-14	64527
2022-01-15	7170
2022-01-16	7170
2022-01-17	43018
2022-01-18	43018
2022-01-19	43018
2022-01-20	43018
2022-01-21	57358
2022-01-22	7170
2022-01-23	7170
2022-01-24	35849
2022-01-25	43018
2022-01-26	43018
2022-01-27	35849
2022-01-28	50188
2022-01-29	7170
2022-01-30	7170
2022-01-31	21509
2022-02-01	21509
2022-02-02	28679
2022-02-03	35849
2022-02-04	50188
2022-02-05	7170
2022-02-06	7170
2022-02-07	35849
2022-02-08	35849
2022-02-09	50188
2022-02-10	57358
2022-02-11	78867
2022-02-12	14339
2022-02-13	7170
2022-02-14	50188
2022-02-15	57358
2022-02-16	14339
2022-02-17	78867
2022-02-18	100376
2022-02-19	28679
2022-02-20	7170
2022-02-21	57358
2022-02-22	57358
2022-02-23	64527
2022-02-24	86036
2022-02-25	114715
2022-02-26	14339
2022-02-27	14339
2022-02-28	57358
2022-03-01	50188
2022-03-02	64527
2022-03-03	86036
2022-03-04	107546
2022-03-05	14339
2022-03-06	7170
2022-03-07	43018
2022-03-08	57358
2022-03-09	78867
2022-03-10	107546
2022-03-11	143394
2022-03-12	28679
2022-03-13	14339
2022-03-14	64527
2022-03-15	64527
2022-03-16	71697
2022-03-17	100376
2022-03-18	136224
2022-03-19	14339
2022-03-20	7170
2022-03-21	50188
2022-03-22	64527
2022-03-23	78867
2022-03-24	93206
2022-03-25	107546
2022-03-26	14339
2022-03-27	7170
2022-03-28	50188
2022-03-29	57358
2022-03-30	64527
2022-03-31	64527
2022-04-01	71697
2022-04-02	7170
2022-04-03	7170
2022-04-04	35849
2022-04-05	35849
2022-04-06	7170
2022-04-07	43018
2022-04-08	57358
2022-04-09	7170
2022-04-10	7170
2022-04-11	28679
2022-04-12	10755
2022-04-13	10755
2022-04-14	7170
2022-04-15	7170
2022-04-16	7170
2022-04-17	7170
2022-04-18	21509
2022-04-19	14339
2022-04-20	14339
2022-04-21	35849
2022-04-22	35849
2022-04-23	7170
2022-04-24	7170
2022-04-25	21509
2022-04-26	21509
2022-04-27	21509
2022-04-28	28679
2022-04-29	35849
2022-04-30	7170
2022-05-01	7170
2022-05-02	14339
2022-05-03	7170
2022-05-04	7170
2022-05-05	21509
2022-05-06	28679
2022-05-07	7170
2022-05-08	7170
2022-05-09	21509
2022-05-10	14339
2022-05-11	21509
2022-05-12	28679
2022-05-13	7170
2022-05-14	7170
2022-05-15	7170
2022-05-16	7170
2022-05-17	14339
2022-05-18	14339
2022-05-19	21509
2022-05-20	17924
2022-05-21	17924
2022-05-22	7170
2022-05-23	7170
2022-05-24	14339
2022-05-25	21509
2022-05-26	21509
2022-05-27	14339
2022-05-28	14339
2022-05-29	7170
2022-05-30	7170
2022-05-31	14339
2022-06-01	7170
2022-06-02	14339
2022-06-03	7170
2022-06-04	7170
2022-06-05	7170
2022-06-06	7170
2022-06-07	7170
2022-06-08	7170
2022-06-09	7170
2022-06-10	14339
2022-06-11	7170
2022-06-12	7170
2022-06-13	7170
2022-06-14	7170
2022-06-15	7170
2022-06-16	7170
2022-06-17	7170
2022-06-18	7170
2022-06-19	7170
2022-06-20	7170
2022-06-21	7170
2022-06-22	7170
2022-06-23	7170
2022-06-24	14339
2022-06-25	7170
2022-06-26	7170
2022-06-27	7170
2022-06-28	7170
2022-06-29	7170
2022-06-30	7170
2022-07-01	7170
2022-07-02	7170
2022-07-03	7170
2022-07-04	7170
2022-07-05	7170
2022-07-06	7170
2022-07-07	7170
2022-07-08	7170
2022-07-09	7170
2022-07-10	7170
2022-07-11	7170
2022-07-12	7170
2022-07-13	7170
2022-07-14	7170
2022-07-15	7170
2022-07-16	7170
2022-07-17	7170
2022-07-18	7170
2022-07-19	7170
2022-07-20	7170
2022-07-21	7170
2022-07-22	7170
2022-07-23	7170
2022-07-24	7170
2022-07-25	7170
2022-07-26	7170
2022-07-27	7170
2022-07-28	7170
2022-07-29	7170
2022-07-30	7170
2022-07-31	7170
2022-08-01	31772
2022-08-02	40538
2022-08-03	42546
2022-08-04	58718
2022-08-05	123790
2022-08-06	32666
2022-08-07	17401
2022-08-08	41054
2022-08-09	49833
2022-08-10	47013
2022-08-11	83385
2022-08-12	24717
2022-08-13	21396
2022-08-14	13760
2022-08-15	34952
2022-08-16	31673
2022-08-17	39279
2022-08-18	45821
2022-08-19	100592
2022-08-20	28336
2022-08-21	12831
2022-08-22	29172
2022-08-23	30701
2022-08-24	37722
2022-08-25	37475
2022-08-26	72038
2022-08-27	24755
2022-08-28	13494
2022-08-29	26463
2022-08-30	26554
2022-08-31	30726
2022-09-01	20969
2022-09-02	43981
2022-09-03	13634
2022-09-04	6996
2022-09-05	15949
2022-09-06	19671
2022-09-07	19149
2022-09-08	21278
2022-09-09	35673
2022-09-10	14146
2022-09-11	7748
2022-09-12	17185
2022-09-13	18367
2022-09-14	24001
2022-09-15	26267
2022-09-16	45308
2022-09-17	17509
2022-09-18	9498
2022-09-19	18840
2022-09-20	22420
2022-09-21	20827
2022-09-22	21771
2022-09-23	43747
2022-09-24	16187
2022-09-25	10278
2022-09-26	15176
2022-09-27	20767
2022-09-28	19505
2022-09-29	25757
2022-09-30	41145
2022-10-01	7688
2022-10-02	2494
2022-10-03	8028
2022-10-04	10629
2022-10-05	11668
2022-10-06	16093
2022-10-07	24915
2022-10-08	7205
2022-10-09	2172
2022-10-10	8387
2022-10-11	12075
2022-10-12	15270
2022-10-13	2102
2022-10-14	3127
2022-10-15	2665
2022-10-16	1740
2022-10-17	9609
2022-10-18	11323
2022-10-19	11083
2022-10-20	10590
2022-10-21	24823
2022-10-22	3700
2022-10-23	2310
2022-10-24	1517
2022-10-25	9398
2022-10-26	9929
2022-10-27	10854
2022-10-28	20071
2022-10-29	8592
2022-10-30	2570
2022-10-31	8340
2022-11-01	6867
2022-11-02	10185
2022-11-03	9018
2022-11-04	17384
2022-11-05	3974
2022-11-06	1292
2022-11-07	5992
2022-11-08	6064
2022-11-09	7369
2022-11-10	6258
2022-11-11	10798
2022-11-12	1277
2022-11-13	2565
2022-11-14	6151
2022-11-15	8406
2022-11-16	9930
2022-11-17	10599
2022-11-18	20276
2022-11-19	4395
2022-11-20	2648
2022-11-21	9862
2022-11-22	13764
2022-11-23	14910
2022-11-24	17514
2022-11-25	36076
2022-11-26	9369
2022-11-27	4288
2022-11-28	18647
2022-11-29	25408
2022-11-30	30297
2022-12-01	33550
2022-12-02	69645
2022-12-03	12763
2022-12-04	9613
2022-12-05	18746
2022-12-06	50320
2022-12-07	64940
2022-12-08	67865
2022-12-09	113826
2022-12-10	12482
2022-12-11	9375
2022-12-12	4676
2022-12-13	54005
2022-12-14	67166
2022-12-15	68493
2022-12-16	111251
2022-12-17	17269
2022-12-18	9779
2022-12-19	45266
2022-12-20	61215
2022-12-21	66653
2022-12-22	73551
2022-12-23	96336
2022-12-24	13130
2022-12-25	6505
2022-12-26	41790
2022-12-27	50892
2022-12-28	46785
2022-12-29	32121
2022-12-30	2238
2022-12-31	1137
